# Supplementary material for: Fatty acid desaturase 1 (FADS1) is a cancer marker for patient survival and a potential novel target for precision cancer treatment
Source: Front Oncol. 2022 Aug 15;12:942798. doi: 10.3389/fonc.2022.942798 (PMC9423679; doi:10.3389/fonc.2022.942798)
Supplement: Supplementary file 2 [file DataSheet_1.xls]

## Sheet: Sheet0
Data file S1. Ingenuity canonical pathways of genes associated with FADS1 knockdown in 786-O stable cell lines
© 2000-2022 QIAGEN. All rights reserved.
Ingenuity Canonical Pathways	-log(p-value)	Ratio	z-score	Molecules
Kinetochore Metaphase Signaling Pathway	16	0.28	-4.158	ANAPC5,AURKB,BIRC5,BUB1,BUB1B,CCNB1,CDC20,CDCA8,CDK1,CENPE,CENPW,DSN1,H2AC20,H2AX,INCENP,KIF2C,KNL1,MAD2L1,NDC80,NEK2,NUF2,PLK1,PTTG1,RAD21,SMC1A,SPC25,SPDL1,TTK,ZWILCH,ZWINT
BAG2 Signaling Pathway	9.76	0.247	1.342	CDKN1A,HSP90AA1,HSPA5,NFKB2,PSMA7,PSMB5,PSMB6,PSMC1,PSMC3,PSMC4,PSMD1,PSMD12,PSMD13,PSMD14,PSMD2,PSMD3,PSMD4,PSMD7,PSME4,RELB
Mitotic Roles of Polo-Like Kinase	9.04	0.27	-1.897	ANAPC5,CCNB1,CDC20,CDC25B,CDK1,FBXO5,FZR1,HSP90AA1,HSP90AB1,KIF11,PLK1,PPM1L,PPP2CB,PPP2R3A,PTTG1,RAD21,SMC1A
Protein Ubiquitination Pathway	8.66	0.133	#NUM!	ANAPC5,BRCA1,CDC20,DNAJB11,DNAJB5,DNAJB9,DNAJC3,FZR1,HSP90AA1,HSP90AB1,HSPA5,HSPB1,HSPH1,PSMA7,PSMB5,PSMB6,PSMC1,PSMC3,PSMC4,PSMD1,PSMD12,PSMD13,PSMD14,PSMD2,PSMD3,PSMD4,PSMD7,RBX1,SMURF1,UBE2C,UBE2I,UBE2N,UCHL1,USP18,USP5,USP8
FAT10 Signaling Pathway	8.24	0.278	#NUM!	PSMA7,PSMB5,PSMB6,PSMC1,PSMC3,PSMC4,PSMD1,PSMD12,PSMD13,PSMD14,PSMD2,PSMD3,PSMD4,PSMD7,PSME4
Cell Cycle: G2/M DNA Damage Checkpoint Regulation	7.78	0.28	0.905	ATM,AURKA,BRCA1,CCNB1,CDC25B,CDK1,CDKN1A,CKS2,HIPK2,PLK1,PRKDC,TOP2A,YWHAB,YWHAH
Remodeling of Epithelial Adherens Junctions	6.96	0.227	-2.236	ACTB,ACTR2,ARPC2,ARPC4,ARPC5,MET,TUBA1A,TUBA1B,TUBA1C,TUBB,TUBB3,TUBB4B,TUBB6,VCL,ZYX
Aryl Hydrocarbon Receptor Signaling	6.41	0.15	-1.807	ALDH1A1,ALDH1A3,ALDH2,ALDH6A1,ATM,CCNA1,CCNA2,CDK2,CDK6,CDKN1A,E2F1,HSP90AA1,HSP90AB1,HSPB1,JUN,MCM7,NCOR2,NFKB2,NQO2,PTGES3,RELB,TGM2
ATM Signaling	6	0.173	-0.775	ATM,BLM,BRCA1,CBX5,CCNB1,CDK1,CDK2,CDKN1A,H2AX,JUN,MDC1,PPM1L,PPP2CB,PPP2R3A,SMC1A,SMC2,TRIM28
BEX2 Signaling Pathway	5.81	0.188	-1.069	BBC3,CDKN1A,ERBB2,ITGB6,JUN,LGALS1,MAP2,NFKB2,PPM1L,PPP2CB,PPP2R3A,RELB,TCF4,TCF7,VEGFA
Cyclins and Cell Cycle Regulation	5.6	0.181	-1.387	ATM,CCNA1,CCNA2,CCNB1,CDK1,CDK2,CDK6,CDKN1A,CDKN2C,E2F1,HDAC1,PA2G4,PPM1L,PPP2CB,PPP2R3A
Cell Cycle Control of Chromosomal Replication	5.4	0.214	-3.464	CDK1,CDK2,CDK6,CDT1,DBF4,LIG1,MCM3,MCM4,MCM5,MCM7,ORC6,TOP2A
Role of CHK Proteins in Cell Cycle Checkpoint Control	5.31	0.211	0	ATM,BRCA1,CDK1,CDK2,CDKN1A,CLSPN,E2F1,MDC1,PLK1,PPM1L,PPP2CB,PPP2R3A
Inhibition of ARE-Mediated mRNA Degradation Pathway	5.25	0.132	-1.134	CD70,PPM1L,PPP2CB,PPP2R3A,PSMA7,PSMB5,PSMB6,PSMC1,PSMC3,PSMC4,PSMD1,PSMD12,PSMD13,PSMD14,PSMD2,PSMD3,PSMD4,PSMD7,PSME4,YWHAB,YWHAH
p53 Signaling	4.69	0.153	1.387	ATM,BBC3,BIRC5,BRCA1,CDK2,CDKN1A,E2F1,HDAC1,HIPK2,JMY,JUN,PIDD1,PRKDC,TNFRSF10B,TP53INP1
Oleate Biosynthesis II (Animals)	4.49	0.5	1.342	ALDH6A1,CYB5A,FADS1,SCD,SCD5
Epithelial Adherens Junction Signaling	4.36	0.123	-1.147	ACTR2,ARPC2,ARPC4,ARPC5,CFL1,DIAPH1,ECT2,MET,NOTCH2,PPM1L,PPP2CB,PPP2R3A,PRKAA2,RRAS,TCF4,TCF7,VCL,YWHAB,YWHAH
Cell Cycle Regulation by BTG Family Proteins	3.81	0.216	0.447	BTG1,BTG2,CDK2,E2F1,HOXB9,PPM1L,PPP2CB,PPP2R3A
Senescence Pathway	3.67	0.0918	0	ANAPC5,ATF3,ATM,CALM1 (includes others),CCNB1,CDC25B,CDK1,CDK2,CDK6,CDKN1A,E2F1,ELF3,ELK3,ETS1,EZH2,FZR1,HIPK2,JUN,NFKB2,PARP1,PHF19,PPM1L,PPP2CB,PPP2R3A,RPS6KA4,RRAS,SMAD3
DNA Double-Strand Break Repair by Homologous Recombination	3.66	0.357	#NUM!	ATM,ATRX,BRCA1,BRCA2,LIG1
Salvage Pathways of Pyrimidine Ribonucleotides	3.59	0.135	-1.387	AK4,CDK1,CDK2,CDK6,FAM20B,IRAK1,NEK2,NME5,PLK1,PRKAA2,PRKCE,PYCR3,TTK
NRF2-mediated Oxidative Stress Response	3.44	0.0995	-1.265	ACTB,CCT7,DNAJB11,DNAJB5,DNAJB9,DNAJC3,ENC1,FOSL1,GCLM,HERPUD1,HSP90AA1,HSP90AB1,JUN,NQO2,PRDX1,PRKCE,RBX1,RRAS,SOD1,STIP1,VCP
Coronavirus Replication Pathway	3.41	0.19	-2.121	COPA,TUBA1A,TUBA1B,TUBA1C,TUBB,TUBB3,TUBB4B,TUBB6
ID1 Signaling Pathway	3.36	0.101	-0.894	ATAD5,ATF3,AURKA,BIRC5,BMPR1B,CDC20,CDKN1A,CDKN1C,E2F1,EGR1,ETS1,FZR1,KIF11,NFKB2,PLAC8,RHOC,RRAS,SMAD3,TGM2,VEGFA
Unfolded protein response	3.34	0.135	1.633	CD82,DDIT3,DNAJB11,DNAJB5,DNAJB9,DNAJC3,ERO1B,HSPA5,HSPH1,INSIG1,SEL1L,VCP
Pyridoxal 5'-phosphate Salvage Pathway	3.33	0.154	-1.897	CDK1,CDK2,CDK6,FAM20B,IRAK1,NEK2,PLK1,PRKAA2,PRKCE,TTK
Huntington's Disease Signaling	3.31	0.0899	#NUM!	CLTA,GNG12,HDAC1,HSPA5,JUN,NCOR2,POLR2G,PRKCE,PSMA7,PSMB5,PSMB6,PSMC1,PSMC3,PSMC4,PSMD1,PSMD12,PSMD13,PSMD14,PSMD2,PSMD3,PSMD4,PSMD7,PSME4,TCERG1,TGM2
Telomerase Signaling	3.25	0.125	-1	CDKN1A,E2F1,ELF3,ELK3,ETS1,HDAC1,HSP90AA1,HSP90AB1,PPM1L,PPP2CB,PPP2R3A,PTGES3,RRAS
Putrescine Degradation III	3.21	0.294	1.342	ALDH1A1,ALDH1A3,ALDH2,SAT1,SAT2
Role of BRCA1 in DNA Damage Response	3.18	0.138	-0.707	ACTB,ATM,BARD1,BLM,BRCA1,BRCA2,CDKN1A,E2F1,MDC1,PLK1,STAT1
Estrogen-mediated S-phase Entry	3.14	0.231	-2.449	CCNA1,CCNA2,CDK1,CDK2,CDKN1A,E2F1
GADD45 Signaling	3.03	0.153	1	ATM,BRCA1,CCNB1,CDK1,CDK2,CDKN1A,NFKB2,RELB,SMAD3
Hereditary Breast Cancer Signaling	2.97	0.108	#NUM!	ACTB,ATM,BARD1,BLM,BRCA1,BRCA2,CCNB1,CDK1,CDK6,CDKN1A,E2F1,H2AX,HDAC1,POLR2G,RRAS
DNA damage-induced 14-3-3σ Signaling	2.97	0.263	#NUM!	ATM,BRCA1,CCNB1,CDK1,CDK2
Sonic Hedgehog Signaling	2.88	0.207	#NUM!	ARRB2,CCNB1,CDK1,GLIS1,GLIS2,STK36
Sirtuin Signaling Pathway	2.82	0.0845	-0.655	ATG12,E2F1,EPAS1,H1-2,H1-3,JUN,NDRG1,NDUFS4,NFKB2,PARP1,PCK2,PPARGC1A,PRKAA2,PRKDC,RELB,SOD1,TRIM28,TUBA1A,TUBA1B,TUBA1C,UCP2,UQCRC2,VDAC1,XRCC6
Molecular Mechanisms of Cancer	2.78	0.0752	#NUM!	ARHGEF2,ATM,AURKA,BBC3,BMPR1B,BRCA1,CDC25B,CDK1,CDK2,CDK6,CDKN1A,CDKN2C,E2F1,FZD2,FZD3,GNAI2,GNG12,GUCY1A1,HDAC1,HIPK2,ITGB6,JUN,NFKB2,PA2G4,PRKCE,PRKDC,RELB,RHOB,RHOC,RRAS,SMAD3,STK36,TCF4
HER-2 Signaling in Breast Cancer	2.75	0.0897	-0.775	BIRC5,CDKN1A,CYB5A,ELF3,ELK3,ERBB2,ETS1,ITGB6,JUN,NDC1,NFKB2,NUP58,NUP93,PARD6B,POM121/POM121C,PRKCE,RELB,RRAS,SEC13,SMAD3
Xenobiotic Metabolism AHR Signaling Pathway	2.67	0.127	1	ALDH1A1,ALDH1A3,ALDH2,ALDH6A1,HSP90AA1,HSP90AB1,NFKB2,NQO2,PTGES3,RELB
Cell Cycle: G1/S Checkpoint Regulation	2.63	0.134	0.707	ATM,CDK2,CDK6,CDKN1A,CDKN2C,E2F1,HDAC1,PA2G4,SMAD3
RHOA Signaling	2.6	0.107	-1.508	ACTB,ACTR2,ANLN,ARPC2,ARPC4,ARPC5,CFL1,CIT,MYL6,NRP2,PIP4K2B,SEPTIN6,SEPTIN8
DNA Double-Strand Break Repair by Non-Homologous End Joining	2.6	0.286	#NUM!	ATM,PARP1,PRKDC,XRCC6
Pancreatic Adenocarcinoma Signaling	2.54	0.105	0.378	BIRC5,BRCA2,CDK2,CDKN1A,E2F1,ERBB2,HDAC1,NFKB2,PA2G4,RELB,SMAD3,STAT1,VEGFA
Signaling by Rho Family GTPases	2.54	0.083	-1.213	ACTB,ACTR2,ARHGEF2,ARPC2,ARPC4,ARPC5,CFL1,CIT,DIAPH3,GNAI2,GNG12,ITGB6,JUN,MYL6,NFKB2,PIP4K2B,RELB,RHOB,RHOC,SEPTIN6,SEPTIN8,STMN1
MSP-RON Signaling In Cancer Cells Pathway	2.53	0.101	-1.941	ELF3,ELK3,ETS1,FLNA,JUN,MET,NFKB2,RELB,RRAS,TCF4,TCF7,VEGFA,YWHAB,YWHAH
Regulation of Actin-based Motility by Rho	2.53	0.109	-1.897	ACTB,ACTR2,ARHGDIA,ARPC2,ARPC4,ARPC5,CFL1,ITGB6,MYL6,PIP4K2B,RHOB,RHOC
Regulation Of The Epithelial Mesenchymal Transition In Development Pathway	2.43	0.118	0.378	BRCA1,FZD2,FZD3,GLIS1,GLIS2,JAG1,NFKB2,RELB,TCF4,TCF7
Triacylglycerol Biosynthesis	2.41	0.149	-1.134	DGAT1,DGAT2,ELOVL2,LPCAT2,MBOAT7,PLPP3,PORCN
Hypoxia Signaling in the Cardiovascular System	2.33	0.122	#NUM!	ATM,EDN1,HSP90AA1,HSP90AB1,JUN,UBE2C,UBE2I,UBE2N,VEGFA
NER (Nucleotide Excision Repair, Enhanced Pathway)	2.33	0.108	-1	CHAF1A,H4C3,H4C8,LIG1,POLR2G,RAD23B,RBX1,TCEA1,TOP2A,UBE2I,UBE2N
Axonal Guidance Signaling	2.3	0.0694	#NUM!	ACTR2,ADAMTS5,ARPC2,ARPC4,ARPC5,CFL1,EPHA4,ERBB2,FZD2,FZD3,GLIS1,GLIS2,GNAI2,GNG12,ITGB6,MET,MYL6,NRP2,PAPPA2,PRKCE,PSMD14,RRAS,SDC2,SEMA3A,SEMA3C,STK36,TUBA1A,TUBA1B,TUBA1C,TUBB,TUBB3,TUBB4B,TUBB6,VEGFA
ILK Signaling	2.3	0.0872	-0.5	ACTB,CFL1,FLNA,ITGB6,JUN,MYH9,MYL6,NFKB2,PPM1L,PPP2CB,PPP2R3A,RELB,RHOB,RHOC,RPS6KA4,VCL,VEGFA
RAN Signaling	2.27	0.235	-2	IPO5,KPNA2,RANBP1,RANGAP1
Leucine Degradation I	2.25	0.333	#NUM!	AUH,IVD,MCCC1
Germ Cell-Sertoli Cell Junction Signaling	2.23	0.0904	#NUM!	ACTB,CFL1,RHOB,RHOC,RRAS,SORBS1,TUBA1A,TUBA1B,TUBA1C,TUBB,TUBB3,TUBB4B,TUBB6,VCL,ZYX
RAC Signaling	2.17	0.0949	-2.111	ACTR2,ARPC2,ARPC4,ARPC5,CD44,CFL1,CYFIP2,ITGB6,JUN,NFKB2,PIP4K2B,RELB,RRAS
Sertoli Cell-Sertoli Cell Junction Signaling	2.15	0.0842	#NUM!	ACTB,CLDN1,CLDN12,GUCY1A1,ITGB6,JUN,RRAS,SORBS1,SPTBN1,TUBA1A,TUBA1B,TUBA1C,TUBB,TUBB3,TUBB4B,TUBB6,VCL
NAD Phosphorylation and Dephosphorylation	2.11	0.3	#NUM!	ACP2,ACP6,NADK2
14-3-3-mediated Signaling	2.06	0.0952	-1.342	JUN,PRKCE,RRAS,TUBA1A,TUBA1B,TUBA1C,TUBB,TUBB3,TUBB4B,TUBB6,YWHAB,YWHAH
Actin Cytoskeleton Signaling	2.06	0.0792	-2.84	ACTB,ACTR2,ARHGAP24,ARPC2,ARPC4,ARPC5,CFL1,CYFIP2,DIAPH1,DIAPH3,FLNA,GNG12,ITGB6,MYH9,MYL6,RRAS,TRIO,VAV3,VCL
NAD Signaling Pathway	1.97	0.0897	0.302	H1-2,H1-3,NFKB2,NT5E,PARP1,POLR2G,POLRMT,PPARGC1A,PRKAA2,SLC29A3,SLC29A4,TPCN1,VEGFA
Heme Degradation	1.97	0.5	#NUM!	BLVRB,HMOX2
Spermine and Spermidine Degradation I	1.97	0.5	#NUM!	SAT1,SAT2
RAR Activation	1.95	0.0821	#NUM!	ACTB,AKR1C3,ALDH1A1,ALDH1A3,DHRS3,GUCY1A1,JUN,NCOR2,NFKB2,PARP1,PNRC1,PPARGC1A,PRKCE,RELB,SMAD3,VEGFA
RHOGDI Signaling	1.95	0.0802	0.832	ACTB,ACTR2,ARHGDIA,ARHGEF2,ARPC2,ARPC4,ARPC5,CD44,CFL1,GNAI2,GNG12,ITGB6,MYH9,MYL6,PIP4K2B,RHOB,RHOC
Inhibition of Angiogenesis by TSP1	1.94	0.156	#NUM!	GUCY1A1,JUN,SDC1,SDC2,VEGFA
Sumoylation Pathway	1.91	0.099	0.707	ARHGDIA,ETS1,HDAC1,JUN,NFKB2,RANGAP1,RHOB,RHOC,SAE1,UBE2I
Polyamine Regulation in Colon Cancer	1.91	0.121	-1.89	EIF5A2,JUN,MXD1,SAT1,SAT2,SRM,TCF4
Osteoarthritis Pathway	1.89	0.0776	0.832	ADAMTS5,ELF3,EPAS1,FZD2,FZD3,GLIS1,GLIS2,ITGB6,JAG1,NFKB2,PPARGC1A,PRKAA2,RELB,SMAD3,SOX9,TCF4,TCF7,VEGFA
NAD Salvage Pathway II	1.86	0.182	1	ACP2,ACP6,NT5C3B,NT5E
iNOS Signaling	1.85	0.13	-2	CALM1 (includes others),IRAK1,JUN,NFKB2,RELB,STAT1
DNA Methylation and Transcriptional Repression Signaling	1.83	0.147	#NUM!	DNMT1,H4C3,H4C8,HDAC1,RBBP7
Xenobiotic Metabolism Signaling	1.82	0.0738	#NUM!	ABCC3,ALDH1A1,ALDH1A3,ALDH2,ALDH6A1,HSP90AA1,HSP90AB1,NCOR2,NFKB2,NQO2,PPARGC1A,PPM1L,PPP2CB,PPP2R3A,PRKCE,PTGES3,RBX1,RELB,RRAS,SULT1A1
WNT/β-catenin Signaling	1.79	0.0824	0.277	CD44,FZD2,FZD3,HDAC1,JUN,PPM1L,PPP2CB,PPP2R3A,SFRP4,SOX12,SOX4,SOX9,TCF4,TCF7
Histamine Degradation	1.77	0.231	#NUM!	ALDH1A1,ALDH1A3,ALDH2
Serine Biosynthesis	1.76	0.4	#NUM!	PSAT1,PSPH
Ovarian Cancer Signaling	1.73	0.0833	#NUM!	BRCA1,BRCA2,CD44,E2F1,EDN1,FZD2,FZD3,HDAC1,PA2G4,RRAS,TCF4,TCF7,VEGFA
Dopamine Degradation	1.73	0.167	1	ALDH1A1,ALDH1A3,ALDH2,SULT1A1
Glycolysis I	1.73	0.167	-2	ENO1,GAPDH,PKM,TPI1
PXR/RXR Activation	1.72	0.111	0.378	ABCC3,ALDH1A1,IGFBP1,PAPSS2,PCK2,PPARGC1A,SCD
Urate Biosynthesis/Inosine 5'-phosphate Degradation	1.68	0.214	#NUM!	IMPDH1,NT5C3B,NT5E
Regulation of the Epithelial-Mesenchymal Transition Pathway	1.67	0.0777	#NUM!	EGR1,ETS1,FZD2,FZD3,JAG1,MET,NFKB2,NOTCH2,PARD6B,RELB,RRAS,SMAD3,SMURF1,TCF4,TCF7
HOTAIR Regulatory Pathway	1.67	0.0818	-2.309	CD44,CDKN1A,ERBB2,EZH2,FOXM1,HDAC1,MET,NFKB2,RBBP7,RELB,RHOC,TCF4,TCF7
Gap Junction Signaling	1.65	0.0773	#NUM!	ACTB,CTH,GJB1,GNAI2,GUCY1A1,PRKCE,RRAS,SLC39A7,TUBA1A,TUBA1B,TUBA1C,TUBB,TUBB3,TUBB4B,TUBB6
Tight Junction Signaling	1.65	0.0791	#NUM!	ACTB,ARHGEF2,CLDN1,CLDN12,JUN,MYH9,MYL6,NFKB2,PPM1L,PPP2CB,PPP2R3A,RELB,SMURF1,VCL
Prostate Cancer Signaling	1.65	0.0901	#NUM!	CDK2,CDKN1A,E2F1,HDAC1,HSP90AA1,HSP90AB1,NFKB2,PA2G4,RELB,RRAS
Trehalose Degradation II (Trehalase)	1.6	0.333	#NUM!	HK1,HKDC1
Pulmonary Healing Signaling Pathway	1.6	0.0761	-0.775	BMPR1B,CCNB1,CFL1,FOXM1,FZD2,FZD3,JAG1,NFKB2,NOTCH2,PRKAA2,PRKCE,RRAS,TCF4,TCF7,VEGFA
fMLP Signaling in Neutrophils	1.58	0.0846	-2.333	ACTR2,ARPC2,ARPC4,ARPC5,CALM1 (includes others),GNAI2,GNG12,NFKB2,PRKCE,RELB,RRAS
Phagosome Maturation	1.53	0.0805	#NUM!	ATP6V1G1,CTSH,CTSO,DYNC1I1,PRDX1,TUBA1A,TUBA1B,TUBA1C,TUBB,TUBB3,TUBB4B,TUBB6
Granzyme B Signaling	1.52	0.188	#NUM!	LMNB1,PARP1,PRKDC
Fatty Acid α-oxidation	1.52	0.188	#NUM!	ALDH1A1,ALDH1A3,ALDH2
Stearate Biosynthesis I (Animals)	1.5	0.109	-2	ACOT7,ACSF2,ELOVL2,MBOAT7,PORCN,PTGR1
Mechanisms of Viral Exit from Host Cells	1.5	0.122	#NUM!	ACTB,CHMP4B,LMNB1,PRKCE,SH3GL1
Basal Cell Carcinoma Signaling	1.5	0.1	1.633	FZD2,FZD3,GLIS1,GLIS2,STK36,TCF4,TCF7
HIF1α Signaling	1.48	0.0735	-0.775	CDKN1A,EDN1,HK1,HSP90AA1,HSPA5,JUN,MET,MKNK2,PKM,PRKCE,RBX1,RRAS,SAT1,SAT2,VEGFA
Superpathway of Serine and Glycine Biosynthesis I	1.47	0.286	#NUM!	PSAT1,PSPH
Granzyme A Signaling	1.45	0.176	#NUM!	H1-2,H1-3,HMGB2
Xenobiotic Metabolism CAR Signaling Pathway	1.45	0.076	0.277	ABCC3,ALDH1A1,ALDH1A3,ALDH2,ALDH6A1,HSP90AA1,HSP90AB1,PPARGC1A,PPM1L,PPP2CB,PPP2R3A,PRKCE,SULT1A1
Regulation of Cellular Mechanics by Calpain Protease	1.43	0.0909	0.447	CCNA1,CCNA2,CDK1,CDK2,CDK6,ITGB6,RRAS,VCL
Protein Kinase A Signaling	1.42	0.0635	0	AKAP3,ANAPC5,CALM1 (includes others),CDC25B,FICD,FLNA,GNAI2,GNG12,GUCY1A1,H1-2,H1-3,MYL6,NFKB2,PDE6B,PRKCE,PTPN13,PTPN23,PTPRE,PTPRS,RELB,SMAD3,TCF4,TCF7,YWHAB,YWHAH
Chronic Myeloid Leukemia Signaling	1.39	0.0849	#NUM!	CDK6,CDKN1A,E2F1,HDAC1,NFKB2,PA2G4,RELB,RRAS,SMAD3
Apelin Endothelial Signaling Pathway	1.38	0.0786	-1.414	CALM1 (includes others),GNAI2,GNG12,GUCY1A1,JUN,NFKB2,PRKAA2,PRKCE,RELB,RRAS,SMAD3
Semaphorin Signaling in Neurons	1.37	0.102	#NUM!	CFL1,DPYSL3,MET,RHOB,RHOC,SEMA3A
Pulmonary Fibrosis Idiopathic Signaling Pathway	1.37	0.0652	-1.342	ACTB,BBC3,BIRC5,COL27A1,EDN1,EGR1,EZH2,FZD2,FZD3,ITGB6,JAG1,JUN,NFKB2,NOTCH2,RBBP7,RELB,RPS6KA4,RRAS,SMAD3,TCF4,TCF7
L-cysteine Degradation II	1.36	1	#NUM!	CTH
Coronavirus Pathogenesis Pathway	1.36	0.0722	0.535	BST2,CDK2,DDIT3,DPP9,E2F1,HDAC1,JUN,NFKB2,OAS3,PA2G4,RELB,SMAD3,STAT1,TRIM25
Actin Nucleation by ARP-WASP Complex	1.36	0.0879	-1.89	ACTR2,ARPC2,ARPC4,ARPC5,ITGB6,RHOB,RHOC,RRAS
Estrogen Receptor Signaling	1.34	0.0623	-1.147	CDKN1A,CFL1,GNAI2,GNG12,GUCY1A1,HSP90AA1,HSP90AB1,JUN,MED15,MED27,MYL6,NCOR2,NDUFS4,NFKB2,NR0B1,NRF1,PPARGC1A,PRKAA2,PRKCE,PRKDC,RELB,RRAS,THRAP3,UQCRC2,VEGFA
Aldosterone Signaling in Epithelial Cells	1.33	0.075	#NUM!	DNAJB11,DNAJB5,DNAJB9,DNAJC3,HSP90AA1,HSP90AB1,HSPA5,HSPB1,HSPH1,PIP4K2B,PRKCE,SLC12A2
γ-linolenate Biosynthesis II (Animals)	1.33	0.158	#NUM!	ACSF2,CYB5A,FADS1
Tryptophan Degradation X (Mammalian, via Tryptamine)	1.33	0.158	#NUM!	ALDH1A1,ALDH1A3,ALDH2
Purine Nucleotides Degradation II (Aerobic)	1.33	0.158	#NUM!	IMPDH1,NT5C3B,NT5E
Ethanol Degradation IV	1.33	0.158	#NUM!	ALDH1A1,ALDH1A3,ALDH2
Oxytocin In Spinal Neurons Signaling Pathway	1.32	0.125	1	CTH,GUCY1A1,KCNJ8,SLC39A7
ERK/MAPK Signaling	1.32	0.0698	-0.577	ELF3,ELK3,ETS1,HSPB1,ITGB6,MKNK2,PPM1L,PPP2CB,PPP2R3A,PRKCE,RPS6KA4,RRAS,STAT1,YWHAB,YWHAH
PI3K/AKT Signaling	1.31	0.0711	-1.897	CDKN1A,GDF15,HSP90AA1,HSP90AB1,IL7R,ITGB6,NFKB2,PPM1L,PPP2CB,PPP2R3A,RELB,RRAS,YWHAB,YWHAH
Ferroptosis Signaling Pathway	1.3	0.0787	1	CDKN1A,CTH,DPP4,H2AC20,H2AX,HSPB1,PRKAA2,RRAS,SAT1,SLC39A14
Small Cell Lung Cancer Signaling	1.29	0.0851	-1	CDK2,CDK6,E2F1,HDAC1,NFKB2,PA2G4,RELB,TRAF4
Retinoate Biosynthesis I	1.27	0.121	2	AKR1C3,ALDH1A1,ALDH1A3,DHRS3
GDP-glucose Biosynthesis	1.26	0.222	#NUM!	HK1,HKDC1
Folate Transformations I	1.26	0.222	#NUM!	MTHFD2,MTHFR
Ephrin Receptor Signaling	1.25	0.0697	-2.714	ACTR2,ARPC2,ARPC4,ARPC5,CFL1,EPHA4,GNAI2,GNG12,ITGB6,PTPN13,RRAS,SDC2,SORBS1,VEGFA
Apelin Muscle Signaling Pathway	1.25	0.104	#NUM!	GNAI2,GNG12,NRF1,PPARGC1A,PRKAA2
HGF Signaling	1.23	0.0763	-1.633	CDK2,CDKN1A,ELF3,ELK3,ETS1,ITGB6,JUN,MET,PRKCE,RRAS
Endoplasmic Reticulum Stress Pathway	1.22	0.143	#NUM!	DDIT3,DNAJC3,HSPA5
Role of PKR in Interferon Induction and Antiviral Response	1.21	0.0758	-1.667	ATF3,DNAJC3,E2F1,HSP90AA1,HSP90AB1,HSPA5,JUN,NFKB2,RELB,STAT1
Pyrimidine Ribonucleotides De Novo Biosynthesis	1.2	0.114	0	AK4,CAD,DHX9,NME5
Adipogenesis pathway	1.19	0.0752	#NUM!	BMPR1B,DDIT3,EZH2,FZD2,FZD3,HDAC1,RBBP7,SMAD3,SOX9,TCF7
Iron homeostasis signaling pathway	1.19	0.0752	#NUM!	ATP6V1G1,BMPR1B,EPAS1,FXN,GDF15,HMOX2,SLC39A14,SLC46A1,SLC48A1,SMAD3
FAT10 Cancer Signaling Pathway	1.19	0.1	0	HOXB9,MAD2L1,NFKB2,RELB,SMAD3
Relaxin Signaling	1.19	0.0728	0	CTH,FICD,GNAI2,GNG12,GUCY1A1,JUN,NFKB2,PDE6B,RELB,SLC39A7,VEGFA
CLEAR Signaling Pathway	1.19	0.0641	1.886	ATP6V1G1,BMPR1B,HPS1,NEU1,PPARGC1A,PPM1L,PPP2CB,PPP2R3A,PRKAA2,PRKCE,PSAP,RRAS,SEC13,SGSH,SUMF1,VEGFA,YWHAB,YWHAH
Glucose and Glucose-1-phosphate Degradation	1.17	0.2	#NUM!	HK1,HKDC1
Colorectal Cancer Metastasis Signaling	1.16	0.0644	-0.302	BIRC5,FZD2,FZD3,GNAI2,GNG12,GUCY1A1,JUN,NFKB2,RELB,RHOB,RHOC,RRAS,SMAD3,STAT1,TCF4,TCF7,VEGFA
HIPPO signaling	1.14	0.0833	0.816	CD44,PPM1L,PPP2CB,PPP2R3A,SMAD3,YWHAB,YWHAH
Pyrimidine Deoxyribonucleotides De Novo Biosynthesis I	1.12	0.13	#NUM!	AK4,NME5,RRM2
Purine Nucleotides De Novo Biosynthesis II	1.1	0.182	#NUM!	ADSS2,IMPDH1
IL-17A Signaling in Fibroblasts	1.09	0.105	#NUM!	CXCL5,JUN,NFKB2,RELB
Xenobiotic Metabolism PXR Signaling Pathway	1.09	0.0682	2.309	ABCC3,ALDH1A1,ALDH1A3,ALDH2,ALDH6A1,CDK2,HSP90AA1,HSP90AB1,NCOR2,PPARGC1A,PRKCE,SULT1A1
Virus Entry via Endocytic Pathways	1.08	0.0769	#NUM!	ACTB,AP1M1,CLTA,FLNA,FOLR1,ITGB6,PRKCE,RRAS
PPAR Signaling	1.08	0.0769	2.646	HSP90AA1,HSP90AB1,JUN,NCOR2,NFKB2,PPARGC1A,RELB,RRAS
Glioma Signaling	1.08	0.0738	#NUM!	CALM1 (includes others),CDK6,CDKN1A,CDKN2C,E2F1,HDAC1,PA2G4,PRKCE,RRAS
β-alanine Degradation I	1.07	0.5	#NUM!	ALDH6A1
Uridine-5'-phosphate Biosynthesis	1.07	0.5	#NUM!	CAD
4-hydroxyproline Degradation I	1.07	0.5	#NUM!	HOGA1
Spermidine Biosynthesis I	1.07	0.5	#NUM!	SRM
Sulfate Activation for Sulfonation	1.07	0.5	#NUM!	PAPSS2
Cysteine Biosynthesis/Homocysteine Degradation	1.07	0.5	#NUM!	CTH
CD27 Signaling in Lymphocytes	1.05	0.0909	#NUM!	CD70,JUN,NFKB2,RELB,SIVA1
UDP-N-acetyl-D-galactosamine Biosynthesis II	1.03	0.167	#NUM!	HK1,HKDC1
Ceramide Signaling	1.02	0.0778	-1.633	JUN,NFKB2,PPM1L,PPP2CB,PPP2R3A,RELB,RRAS
Semaphorin Neuronal Repulsive Signaling Pathway	1	0.069	1	CD44,CFL1,DPYSL3,ERBB2,GUCY1A1,ITGB6,MYL6,NRP2,RRAS,SEMA3A
Role of JAK1, JAK2 and TYK2 in Interferon Signaling	0.996	0.115	#NUM!	NFKB2,RELB,STAT1
PPARα/RXRα Activation	0.991	0.0656	3	CKAP5,GUCY1A1,HSP90AA1,HSP90AB1,JUN,NCOR2,NFKB2,PPARGC1A,PRKAA2,RELB,RRAS,SMAD3
Antiproliferative Role of Somatostatin Receptor 2	0.991	0.0811	#NUM!	CDKN1A,CTH,GNG12,GUCY1A1,RRAS,SLC39A7
ERK5 Signaling	0.991	0.0811	-2.449	FOSL1,RPS6KA4,RRAS,WNK1,YWHAB,YWHAH
Endocannabinoid Cancer Inhibition Pathway	0.983	0.0685	0	ATF3,CDKN1A,DDIT3,GNAI2,GUCY1A1,NUPR1,PRKAA2,TCF4,TCF7,VEGFA
Guanosine Nucleotides Degradation III	0.971	0.154	#NUM!	NT5C3B,NT5E
Fcγ Receptor-mediated Phagocytosis in Macrophages and Monocytes	0.963	0.0753	-1.134	ACTB,ACTR2,ARPC2,ARPC4,ARPC5,PRKCE,VAV3
Ethanol Degradation II	0.959	0.111	#NUM!	ALDH1A1,ALDH1A3,ALDH2
Androgen Signaling	0.939	0.0655	-0.447	CALM1 (includes others),GNAI2,GNG12,HSP90AA1,JUN,NFKB2,POLR2G,PRKCE,RELB,SMAD3,TAF5
Renal Cell Carcinoma Signaling	0.91	0.0769	-2	ETS1,JUN,MET,RBX1,RRAS,VEGFA
BER (Base Excision Repair) Pathway	0.91	0.0909	-2	E2F1,LIG1,PARP1,UNG
IL-1 Signaling	0.907	0.0729	#NUM!	GNAI2,GNG12,GUCY1A1,IRAK1,JUN,NFKB2,RELB
TGF-β Signaling	0.907	0.0729	-1.134	BMPR1B,HDAC1,INHBB,JUN,RRAS,SMAD3,SMURF1
Hepatic Fibrosis / Hepatic Stellate Cell Activation	0.903	0.0632	#NUM!	COL27A1,ECE1,EDN1,KLF6,MET,MYH9,MYL6,NFKB2,RELB,SMAD3,STAT1,VEGFA
NADH Repair	0.903	0.333	#NUM!	GAPDH
Glutathione Biosynthesis	0.903	0.333	#NUM!	GCLM
1D-myo-inositol Hexakisphosphate Biosynthesis V (from Ins(1,3,4)P3)	0.903	0.333	#NUM!	IPMK
eNOS Signaling	0.9	0.0658	0.447	CALM1 (includes others),CCNA1,CCNA2,GUCY1A1,HSP90AA1,HSP90AB1,HSPA5,PRKAA2,PRKCE,VEGFA
Role of OCT4 in Mammalian Embryonic Stem Cell Pluripotency	0.886	0.0889	#NUM!	BRCA1,CCNF,KDM5B,PARP1
Oxidative Ethanol Degradation III	0.886	0.103	#NUM!	ALDH1A1,ALDH1A3,ALDH2
Apelin Pancreas Signaling Pathway	0.886	0.0889	#NUM!	DDIT3,NFKB2,PRKAA2,RELB
Clathrin-mediated Endocytosis Signaling	0.879	0.0625	#NUM!	ACTB,ACTR2,AP1M1,ARPC2,ARPC4,ARPC5,ARRB2,CLTA,ITGB6,MET,SH3GL1,VEGFA
Regulation Of The Epithelial Mesenchymal Transition By Growth Factors Pathway	0.879	0.0625	-2.111	CD70,EGR1,ERBB2,ETS1,JUN,MET,NFKB2,PARD6B,RELB,RRAS,SMAD3,SMURF1
Autophagy	0.863	0.061	-1.387	ATG12,ATM,CALM1 (includes others),DDIT3,E2F1,JUN,NFKB2,PPM1L,PPP2CB,PPP2R3A,PRKAA2,RIPK2,VEGFA
Activation of IRF by Cytosolic Pattern Recognition Receptors	0.86	0.0794	-2	IFIT2,JUN,NFKB2,RELB,STAT1
Role of IL-17F in Allergic Inflammatory Airway Diseases	0.86	0.087	#NUM!	CXCL5,NFKB2,RELB,RPS6KA4
Noradrenaline and Adrenaline Degradation	0.854	0.1	#NUM!	ALDH1A1,ALDH1A3,ALDH2
Oxytocin Signaling Pathway	0.839	0.0582	-1.291	ARRB2,CALM1 (includes others),CTH,GNAI2,GNG12,GUCY1A1,HSPB1,KCNJ8,MYH9,MYL6,NFKB2,PRKAA2,PRKCE,RELB,RRAS,SLC39A7
Breast Cancer Regulation by Stathmin1	0.839	0.0531	1.461	ADGRG1,ARHGEF2,AURKA,AURKB,CDK1,CDK2,CDK6,E2F1,FOXM1,FZD2,FZD3,GNG12,GPRC5A,JUN,NFKB2,PPM1L,PPP2CB,PPP2R3A,PRKCE,PTAFR,RRAS,SIVA1,STMN1,TUBA1A,TUBA1B,TUBA1C,TUBB,TUBB3,TUBB4B,TUBB6,VEGFA
JAK/STAT Signaling	0.836	0.0732	-2.236	CDKN1A,JUN,NFKB2,RELB,RRAS,STAT1
TNFR2 Signaling	0.824	0.0968	#NUM!	JUN,NFKB2,RELB
Extrinsic Prothrombin Activation Pathway	0.821	0.125	#NUM!	F3,PROS1
Methylglyoxal Degradation III	0.821	0.125	#NUM!	AKR1C3,PTGR1
Adenosine Nucleotides Degradation II	0.821	0.125	#NUM!	NT5C3B,NT5E
WNT/Ca+ pathway	0.821	0.0769	1	FZD2,FZD3,NFKB2,PDE6B,RELB
TR/RXR Activation	0.801	0.0714	#NUM!	AKR1C3,ENO1,NCOR2,PPARGC1A,THRA,UCP2
Spliceosomal Cycle	0.788	0.0816	-2	DDX46,ISY1,MAGOHB,SF3A2
Phenylethylamine Degradation I	0.788	0.25	#NUM!	ALDH2
Proline Biosynthesis I	0.788	0.25	#NUM!	PYCR3
BMP signaling pathway	0.785	0.0706	-0.447	BMPR1B,JUN,NFKB2,RELB,RRAS,SMURF1
Pyrimidine Ribonucleotides Interconversion	0.767	0.0909	#NUM!	AK4,DHX9,NME5
mTOR Signaling	0.75	0.0588	-0.333	EIF3J,EIF4G1,PPM1L,PPP2CB,PPP2R3A,PRKAA2,PRKCE,RHOB,RHOC,RPS6KA4,RRAS,VEGFA
4-1BB Signaling in T Lymphocytes	0.74	0.0882	#NUM!	JUN,NFKB2,RELB
Fatty Acid β-oxidation I	0.74	0.0882	#NUM!	ACSF2,AUH,IVD
Integrin Signaling	0.74	0.0585	-1.897	ACTB,ACTR2,ARPC2,ARPC4,ARPC5,ITGB6,RHOB,RHOC,RRAS,TSPAN2,VCL,ZYX
CXCR4 Signaling	0.73	0.0602	-1.414	EGR1,GNAI2,GNG12,GUCY1A1,JUN,MYL6,PRKCE,RHOB,RHOC,RRAS
Corticotropin Releasing Hormone Signaling	0.721	0.0612	#NUM!	ARPC5,CALM1 (includes others),CTH,GNAI2,GUCY1A1,JUN,PRKCE,SLC39A7,VEGFA
Hepatic Fibrosis Signaling Pathway	0.717	0.0531	-1.414	CALM1 (includes others),EDN1,EZH2,FZD2,FZD3,GLIS1,GLIS2,GNAI2,IRAK1,ITGB6,JUN,MYL6,NFKB2,PRKCE,RELB,RHOB,RHOC,RRAS,SMAD3,TCF4,TCF7,VEGFA
IL-9 Signaling	0.714	0.0857	#NUM!	NFKB2,RELB,STAT1
Glioma Invasiveness Signaling	0.71	0.0704	-1.342	CD44,HMMR,RHOB,RHOC,RRAS
Acute Myeloid Leukemia Signaling	0.708	0.0667	-1	CCNA1,NFKB2,RELB,RRAS,TCF4,TCF7
p70S6K Signaling	0.703	0.062	0	GNAI2,PPM1L,PPP2CB,PPP2R3A,PRKCE,RRAS,YWHAB,YWHAH
NAD Biosynthesis from 2-amino-3-carboxymuconate Semialdehyde	0.701	0.2	#NUM!	QPRT
Proline Biosynthesis II (from Arginine)	0.701	0.2	#NUM!	PYCR3
Tetrahydrofolate Salvage from 5,10-methenyltetrahydrofolate	0.701	0.2	#NUM!	MTHFD2
Leukocyte Extravasation Signaling	0.699	0.0582	-1.414	ACTB,CD44,CLDN1,CLDN12,EDIL3,GNAI2,ICAM3,MYL6,PRKCE,VAV3,VCL
Ephrin B Signaling	0.693	0.0694	#NUM!	CAP1,CFL1,GNAI2,GNG12,VAV3
PTEN Signaling	0.688	0.06	1.134	BMPR1B,CDKN1A,ITGB6,MCRS1,NFKB2,PREX2,RELB,RRAS,YWHAH
IL-7 Signaling Pathway	0.678	0.0685	-1.342	CDK2,IL7R,JUN,MET,STAT1
P2Y Purigenic Receptor Signaling Pathway	0.668	0.0606	-0.447	GNAI2,GNG12,GUCY1A1,JUN,NFKB2,PRKCE,RELB,RRAS
The Visual Cycle	0.668	0.1	#NUM!	AKR1C3,DHRS3
Notch Signaling	0.666	0.0811	#NUM!	DTX2,JAG1,NOTCH2
Non-Small Cell Lung Cancer Signaling	0.664	0.0645	#NUM!	CDK6,E2F1,ERBB2,HDAC1,PA2G4,RRAS
CDK5 Signaling	0.658	0.0619	-1.342	EGR1,GUCY1A1,LAMC2,PPM1L,PPP2CB,PPP2R3A,RRAS
Death Receptor Signaling	0.65	0.0638	-0.447	ACTB,HSPB1,NFKB2,PARP1,RELB,TNFRSF10B
D-myo-inositol (1,4,5,6)-Tetrakisphosphate Biosynthesis	0.648	0.0575	0.707	ACP6,CDC25B,IGBP1,IPMK,MTMR4,PPM1L,PPP2CB,PPP2R3A,PTPN13,PTPN23
D-myo-inositol (3,4,5,6)-tetrakisphosphate Biosynthesis	0.648	0.0575	0.707	ACP6,CDC25B,IGBP1,IPMK,MTMR4,PPM1L,PPP2CB,PPP2R3A,PTPN13,PTPN23
Caveolar-mediated Endocytosis Signaling	0.646	0.0667	#NUM!	ACTB,CAVIN1,COPA,FLNA,ITGB6
Bladder Cancer Signaling	0.646	0.0614	#NUM!	CDKN1A,E2F1,ERBB2,HDAC1,PA2G4,RRAS,VEGFA
Valine Degradation I	0.636	0.0952	#NUM!	ALDH6A1,AUH
Role of Tissue Factor in Cancer	0.633	0.0609	#NUM!	ARRB2,CFL1,EGR1,F3,RPS6KA4,RRAS,VEGFA
Arginine Degradation VI (Arginase 2 Pathway)	0.631	0.167	#NUM!	PYCR3
Pentose Phosphate Pathway (Non-oxidative Branch)	0.631	0.167	#NUM!	TALDO1
Selenocysteine Biosynthesis II (Archaea and Eukaryotes)	0.631	0.167	#NUM!	SEPHS2
Serotonin Degradation	0.631	0.0702	1	ALDH1A1,ALDH1A3,ALDH2,SULT1A1
Zymosterol Biosynthesis	0.631	0.167	#NUM!	LBR
VDR/RXR Activation	0.616	0.0649	1.342	CDKN1A,IGFBP1,MXD1,NCOR2,PRKCE
Maturity Onset Diabetes of Young (MODY) Signaling	0.616	0.0649	#NUM!	APOO,GAPDH,KCNJ8,NFKB2,UCP2
Toll-like Receptor Signaling	0.616	0.0649	#NUM!	IRAK1,JUN,NFKB2,RELB,TRAF4
Chemokine Signaling	0.616	0.0649	-1.342	CALM1 (includes others),CFL1,GNAI2,JUN,RRAS
UVA-Induced MAPK Signaling	0.611	0.0619	#NUM!	ATM,JUN,PARP1,RPS6KA4,RRAS,STAT1
Glucocorticoid Receptor Signaling	0.6	0.05	#NUM!	ACTB,BRCA1,CDKN1A,CDKN1C,HSP90AA1,HSP90AB1,HSPA5,IL7R,JUN,KRT15,KRT19,KRT222,NCOR2,NDUFS4,NFKB2,PCK2,POLR2G,PRKAA2,PTGES3,RRAS,SMAD3,STAT1,TAF5,TSC22D3,UBE2I,UQCRC2,YWHAH
3-phosphoinositide Biosynthesis	0.597	0.055	0.707	ACP6,CDC25B,IGBP1,IPMK,MTMR4,PIP4K2B,PPM1L,PPP2CB,PPP2R3A,PTPN13,PTPN23
AMPK Signaling	0.587	0.0535	0.707	ACTB,AK3,AK4,CCNA2,CDKN1A,GNAI2,GNG12,PCK2,PPARGC1A,PPM1L,PPP2CB,PPP2R3A,PRKAA2
PCP (Planar Cell Polarity) Pathway	0.58	0.0667	#NUM!	FZD2,FZD3,JUN,VANGL1
Cysteine Biosynthesis III (mammalia)	0.578	0.087	#NUM!	AHCYL1,CTH
IL-15 Production	0.575	0.0583	-0.816	EPHA4,ERBB2,MET,NFKB2,RELB,STAT1,TWF1
p38 MAPK Signaling	0.575	0.0583	-0.816	CDC25B,DDIT3,HSPB1,IRAK1,MKNK2,RPS6KA4,STAT1
Inositol Pyrophosphates Biosynthesis	0.573	0.143	#NUM!	IPMK
Renin-Angiotensin Signaling	0.564	0.0579	-1	GUCY1A1,JUN,NFKB2,PRKCE,RELB,RRAS,STAT1
April Mediated Signaling	0.562	0.0714	#NUM!	JUN,NFKB2,RELB
Gluconeogenesis I	0.553	0.0833	#NUM!	ENO1,GAPDH
Apoptosis Signaling	0.55	0.0588	0.447	CDK1,NFKB2,PARP1,PRKCE,RELB,RRAS
B Cell Activating Factor Signaling	0.544	0.0698	#NUM!	JUN,NFKB2,RELB
Oncostatin M Signaling	0.544	0.0698	#NUM!	EPAS1,RRAS,STAT1
Thrombopoietin Signaling	0.535	0.0635	-1	JUN,PRKCE,RRAS,STAT1
Role of PI3K/AKT Signaling in the Pathogenesis of Influenza	0.535	0.0635	#NUM!	GNAI2,NFKB2,PLAC8,RELB
CDP-diacylglycerol Biosynthesis I	0.529	0.08	#NUM!	LPCAT2,MBOAT7
IGF-1 Signaling	0.527	0.0577	#NUM!	GRB10,IGFBP1,JUN,RRAS,YWHAB,YWHAH
Role of RIG1-like Receptors in Antiviral Innate Immunity	0.526	0.0682	#NUM!	NFKB2,RELB,TRIM25
MIF Regulation of Innate Immunity	0.526	0.0682	#NUM!	JUN,NFKB2,RELB
Sucrose Degradation V (Mammalian)	0.524	0.125	#NUM!	TPI1
Histidine Degradation III	0.524	0.125	#NUM!	MTHFD2
Superoxide Radicals Degradation	0.524	0.125	#NUM!	SOD1
Production of Nitric Oxide and Reactive Oxygen Species in Macrophages	0.521	0.0532	-0.333	JUN,NFKB2,PPM1L,PPP2CB,PPP2R3A,PRKCE,RELB,RHOB,RHOC,STAT1
PEDF Signaling	0.521	0.0595	-1	NFKB2,RELB,RRAS,TCF4,TCF7
GNRH Signaling	0.514	0.0529	-0.816	CALM1 (includes others),EGR1,GNAI2,GNG12,GUCY1A1,JUN,NFKB2,PRKCE,RELB,RRAS
Glioblastoma Multiforme Signaling	0.513	0.0536	-0.378	CDK2,CDK6,CDKN1A,E2F1,FZD2,FZD3,RHOB,RHOC,RRAS
LPS-stimulated MAPK Signaling	0.51	0.0588	-1	JUN,NFKB2,PRKCE,RELB,RRAS
Apelin Liver Signaling Pathway	0.506	0.0769	#NUM!	EDN1,EDN2
α-Adrenergic Signaling	0.504	0.0566	-1	CALM1 (includes others),GNAI2,GNG12,GUCY1A1,PRKCE,RRAS
EIF2 Signaling	0.5	0.0519	-1.633	ACTB,ATF3,DDIT3,EIF1,EIF3J,EIF4G1,HSPA5,RPL10,RPL41,RRAS,VEGFA
Prolactin Signaling	0.498	0.0581	-1.342	JUN,PRKCE,RRAS,STAT1,TCF7
Apelin Adipocyte Signaling Pathway	0.498	0.0581	0	GNAI2,GUCY1A1,PPARGC1A,PRKAA2,SOD1
Phosphatidylglycerol Biosynthesis II (Non-plastidic)	0.483	0.0741	#NUM!	LPCAT2,MBOAT7
Ephrin A Signaling	0.476	0.0638	#NUM!	CFL1,EPHA4,VAV3
Agrin Interactions at Neuromuscular Junction	0.466	0.0588	-1	ACTB,ERBB2,JUN,RRAS
Cardiac β-adrenergic Signaling	0.449	0.0511	1.342	AKAP3,FICD,GNAI2,GNG12,GUCY1A1,PDE6B,PPM1L,PPP2CB,PPP2R3A
Prostanoid Biosynthesis	0.446	0.1	#NUM!	PTGES3
Pentose Phosphate Pathway	0.446	0.1	#NUM!	TALDO1
Glycine Betaine Degradation	0.446	0.1	#NUM!	SARDH
Thrombin Signaling	0.445	0.05	-0.378	ARHGEF2,GNAI2,GNG12,GUCY1A1,MYL6,NFKB2,PRKCE,RELB,RHOB,RHOC,RRAS
LPS/IL-1 Mediated Inhibition of RXR Function	0.438	0.0498	-1	ABCC3,ACSF2,ALDH1A1,ALDH1A3,ALDH2,ALDH6A1,IRAK1,JUN,PAPSS2,PPARGC1A,SULT1A1
Melanoma Signaling	0.432	0.06	#NUM!	CDKN1A,E2F1,RRAS
TNFR1 Signaling	0.432	0.06	#NUM!	JUN,NFKB2,RELB
Nitric Oxide Signaling in the Cardiovascular System	0.426	0.0526	0	CALM1 (includes others),GUCY1A1,HSP90AA1,HSP90AB1,PRKCE,VEGFA
IL-10 Signaling	0.419	0.0556	#NUM!	BLVRB,JUN,NFKB2,RELB
UVC-Induced MAPK Signaling	0.418	0.0588	#NUM!	JUN,PRKCE,RRAS
Neuregulin Signaling	0.417	0.0522	#NUM!	ERBB2,HSP90AA1,HSP90AB1,ITGB6,PRKCE,RRAS
PI3K Signaling in B Lymphocytes	0.415	0.0511	-1.633	ATF3,CALM1 (includes others),JUN,NFKB2,RELB,RRAS,VAV3
HMGB1 Signaling	0.413	0.0503	-1.633	CD70,JUN,NFKB2,RBBP7,RELB,RHOB,RHOC,RRAS
NAD biosynthesis II (from tryptophan)	0.413	0.0909	#NUM!	QPRT
Reelin Signaling in Neurons	0.407	0.0507	-1.134	ACTR2,ARHGEF2,ARPC2,ARPC4,ARPC5,CFL1,LRP8
Cholecystokinin/Gastrin-mediated Signaling	0.4	0.0513	0	EPHA4,JUN,PRKCE,RHOB,RHOC,RRAS
Role of WNT/GSK-3β Signaling in the Pathogenesis of Influenza	0.397	0.0541	#NUM!	FZD2,FZD3,TCF4,TCF7
Superpathway of Inositol Phosphate Compounds	0.394	0.0482	1	ACP6,CDC25B,IGBP1,IPMK,MTMR4,PIP4K2B,PPM1L,PPP2CB,PPP2R3A,PTPN13,PTPN23
IL-8 Signaling	0.393	0.0485	-0.333	ARRB2,GNAI2,GNG12,IRAK1,JUN,PRKCE,RHOB,RHOC,RRAS,VEGFA
Human Embryonic Stem Cell Pluripotency	0.384	0.0491	#NUM!	BMPR1B,FZD2,FZD3,GNAI2,GNG12,SMAD3,TCF4,TCF7
VEGF Signaling	0.384	0.0515	0	ACTB,EIF1,RRAS,VCL,VEGFA
NGF Signaling	0.383	0.0504	-2	NFKB2,RELB,RPS6KA4,RRAS,TRAF4,TRIO
Lymphotoxin β Receptor Signaling	0.379	0.0556	#NUM!	NFKB2,RELB,TRAF4
3-phosphoinositide Degradation	0.379	0.0484	0.378	ACP6,CDC25B,IGBP1,MTMR4,PPM1L,PPP2CB,PPP2R3A,PTPN13,PTPN23
Angiopoietin Signaling	0.376	0.0526	#NUM!	BIRC5,NFKB2,RELB,RRAS
Macropinocytosis Signaling	0.376	0.0526	#NUM!	ITGB6,MET,PRKCE,RRAS
Gαq Signaling	0.371	0.0485	-0.447	CALM1 (includes others),GNAI2,GNG12,NFKB2,PRKCE,RELB,RHOB,RHOC
Synaptic Long Term Depression	0.367	0.0479	0.378	CTH,GNAI2,GUCY1A1,PPM1L,PPP2CB,PPP2R3A,PRKCE,RRAS,SLC39A7
Thyroid Cancer Signaling	0.366	0.0519	-1	JUN,RRAS,TCF4,TCF7
Acyl-CoA Hydrolysis	0.359	0.0769	#NUM!	ACOT7
Cholesterol Biosynthesis I	0.359	0.0769	#NUM!	LBR
Bile Acid Biosynthesis, Neutral Pathway	0.359	0.0769	#NUM!	AKR1C3
γ-glutamyl Cycle	0.359	0.0769	#NUM!	GCLM
Cholesterol Biosynthesis II (via 24,25-dihydrolanosterol)	0.359	0.0769	#NUM!	LBR
Cholesterol Biosynthesis III (via Desmosterol)	0.359	0.0769	#NUM!	LBR
NF-κB Activation by Viruses	0.356	0.0513	#NUM!	NFKB2,PRKCE,RELB,RRAS
CNTF Signaling	0.356	0.0536	#NUM!	RPS6KA4,RRAS,STAT1
Dopamine Receptor Signaling	0.356	0.0513	#NUM!	GUCY1A1,PPM1L,PPP2CB,PPP2R3A
D-myo-inositol-5-phosphate Metabolism	0.354	0.0474	0.378	ACP6,CDC25B,IGBP1,MTMR4,PPM1L,PPP2CB,PPP2R3A,PTPN13,PTPN23
IL-3 Signaling	0.347	0.0506	-1	JUN,PRKCE,RRAS,STAT1
Role of IL-17A in Arthritis	0.345	0.0526	#NUM!	CXCL5,NFKB2,RELB
Coagulation System	0.344	0.0571	#NUM!	F3,PROS1
Nucleotide Excision Repair Pathway	0.344	0.0571	#NUM!	POLR2G,RAD23B
Estrogen-Dependent Breast Cancer Signaling	0.337	0.05	#NUM!	JUN,NFKB2,RELB,RRAS
Role of Hypercytokinemia/hyperchemokinemia in the Pathogenesis of Influenza	0.337	0.05	-2	IFIT2,NFKB2,OAS3,STAT1
Role of IL-17A in Psoriasis	0.334	0.0714	#NUM!	CXCL5
Phenylalanine Degradation IV (Mammalian, via Side Chain)	0.334	0.0714	#NUM!	ALDH2
Mouse Embryonic Stem Cell Pluripotency	0.333	0.0485	1	FZD2,FZD3,RRAS,TCF4,TCF7
TWEAK Signaling	0.331	0.0556	#NUM!	NFKB2,RELB
MIF-mediated Glucocorticoid Regulation	0.331	0.0556	#NUM!	NFKB2,RELB
Superpathway of Methionine Degradation	0.331	0.0556	#NUM!	AHCYL1,CTH
Complement System	0.331	0.0556	#NUM!	CFH,CFI
Role of Osteoblasts, Osteoclasts and Chondrocytes in Rheumatoid Arthritis	0.318	0.0457	#NUM!	ADAMTS5,BMPR1B,CALM1 (includes others),FZD2,FZD3,JUN,SFRP4,SMURF1,TCF4,TCF7
IL-6 Signaling	0.316	0.0469	-1.342	HSPB1,JUN,NFKB2,RELB,RRAS,VEGFA
Telomere Extension by Telomerase	0.313	0.0667	#NUM!	XRCC6
Fatty Acid Activation	0.313	0.0667	#NUM!	ACSF2
Androgen Biosynthesis	0.313	0.0667	#NUM!	AKR1C3
Dermatan Sulfate Degradation (Metazoa)	0.313	0.0667	#NUM!	IDS
Synaptogenesis Signaling Pathway	0.312	0.0449	-1.387	ACTR2,ARPC2,ARPC4,ARPC5,CADM1,CALM1 (includes others),CFL1,EPHA4,GUCY1A1,LRP8,PRKCE,RRAS,SNCG,SYT1
Regulation of eIF4 and p70S6K Signaling	0.308	0.0457	0	EIF1,EIF3J,EIF4G1,ITGB6,PPM1L,PPP2CB,PPP2R3A,RRAS
Inhibition of Matrix Metalloproteases	0.305	0.0526	#NUM!	SDC1,SDC2
Antigen Presentation Pathway	0.305	0.0526	#NUM!	PSMB5,PSMB6
VEGF Family Ligand-Receptor Interactions	0.303	0.0476	#NUM!	NRP2,PRKCE,RRAS,VEGFA
CCR3 Signaling in Eosinophils	0.296	0.0458	#NUM!	CALM1 (includes others),CFL1,GNAI2,GNG12,PRKCE,RRAS
Parkinson's Signaling	0.293	0.0625	#NUM!	UCHL1
SNARE Signaling Pathway	0.29	0.0455	-0.816	CALM1 (includes others),GUCY1A1,MYH9,MYL6,SNCG,SYT1
Dopamine-DARPP32 Feedback in cAMP Signaling	0.287	0.0447	0.378	CALM1 (includes others),GNAI2,GUCY1A1,KCNJ8,PPM1L,PPP2CB,PPP2R3A,PRKCE
Induction of Apoptosis by HIV1	0.285	0.0476	#NUM!	BBC3,NFKB2,RELB
Gα12/13 Signaling	0.283	0.0451	-1.342	JUN,MYL6,NFKB2,RELB,RRAS,VAV3
ERB2-ERBB3 Signaling	0.276	0.0469	#NUM!	ERBB2,JUN,RRAS
1D-myo-inositol Hexakisphosphate Biosynthesis II (Mammalian)	0.276	0.0588	#NUM!	IPMK
D-myo-inositol (1,3,4)-trisphosphate Biosynthesis	0.276	0.0588	#NUM!	IPMK
Retinol Biosynthesis	0.27	0.0488	#NUM!	AKR1C3,DHRS3
RANK Signaling in Osteoclasts	0.264	0.0449	#NUM!	CALM1 (includes others),JUN,NFKB2,RELB
Acute Phase Response Signaling	0.26	0.0435	-2.449	HMOX2,IRAK1,JUN,NFKB2,NOLC1,RELB,RRAS,TCF4
Isoleucine Degradation I	0.26	0.0556	#NUM!	AUH
White Adipose Tissue Browning Pathway	0.26	0.0438	1.633	GUCY1A1,NRF1,PPARGC1A,PRKAA2,THRA,VEGFA
CD40 Signaling	0.259	0.0455	#NUM!	JUN,NFKB2,RELB
Crosstalk between Dendritic Cells and Natural Killer Cells	0.251	0.044	#NUM!	ACTB,ICAM3,NFKB2,RELB
IL-17A Signaling in Airway Cells	0.251	0.0448	#NUM!	CXCL5,NFKB2,RELB
Role of JAK1 and JAK3 in γc Cytokine Signaling	0.251	0.0448	#NUM!	IL7R,RRAS,STAT1
G Protein Signaling Mediated by Tubby	0.25	0.0465	#NUM!	GNAI2,GNG12
Mitochondrial L-carnitine Shuttle Pathway	0.244	0.0526	#NUM!	ACSF2
tRNA Splicing	0.231	0.0444	#NUM!	FICD,PDE6B
Chondroitin Sulfate Biosynthesis (Late Stages)	0.231	0.0444	#NUM!	CHST9,SULT1A1
Inflammasome pathway	0.23	0.05	#NUM!	NFKB2
nNOS Signaling in Neurons	0.223	0.0435	#NUM!	CALM1 (includes others),PRKCE
IL-23 Signaling Pathway	0.223	0.0435	#NUM!	NFKB2,RELB
Methionine Degradation I (to Homocysteine)	0.218	0.0476	#NUM!	AHCYL1
Cardiomyocyte Differentiation via BMP Receptors	0.206	0.0455	#NUM!	BMPR1B
Superpathway of D-myo-inositol (1,4,5)-trisphosphate Metabolism	0.206	0.0455	#NUM!	IPMK
TCA Cycle II (Eukaryotic)	0.206	0.0455	#NUM!	OGDHL
Apelin Cardiac Fibroblast Signaling Pathway	0.194	0.0435	#NUM!	PRKAA2
Dilated Cardiomyopathy Signaling Pathway	0	0.0405	0	ACTB,GUCY1A1,MYH9,MYL6,PRKCE,TNNT1
CSDE1 Signaling Pathway	0	0.0182	#NUM!	TRIO
Neurovascular Coupling Signaling Pathway	0	0.0282	0.816	CALM1 (includes others),CTH,GABRB3,GUCY1A1,KCNJ8,SLC39A7
Oxytocin In Brain Signaling Pathway	0	0.0363	-1.134	CALM1 (includes others),DDIT3,GNAI2,GNG12,NFKB2,PRKCE,RRAS
Pyroptosis Signaling Pathway	0	0.0222	#NUM!	DHX9,NFKB2
Wound Healing Signaling Pathway	0	0.0336	-0.707	CD70,COL27A1,JUN,LAMC2,NFKB2,RRAS,STAT1,VEGFA
IL-13 Signaling Pathway	0	0.0174	#NUM!	JUN,STAT1
Natural Killer Cell Signaling	0	0.0311	0.447	CFL1,HSPA5,NFKB2,RELB,RRAS,VAV3
Circadian Rhythm Signaling	0	0.038	#NUM!	CTH,GNAI2,GNG12,GUCY1A1,MKNK2,NFIL3,PRKAA2,PRKCE,RRAS,SLC39A7
Synaptic Long Term Potentiation	0	0.0234	#NUM!	CALM1 (includes others),PRKCE,RRAS
Amyotrophic Lateral Sclerosis Signaling	0	0.0263	#NUM!	SOD1,SSR4,VEGFA
Fc Epsilon RI Signaling	0	0.0254	#NUM!	PRKCE,RRAS,VAV3
Hepatic Cholestasis	0	0.0432	#NUM!	ABCC3,CD70,GUCY1A1,IRAK1,JUN,NFKB2,PRKCE,RELB
LXR/RXR Activation	0	0.0325	#NUM!	NCOR2,NFKB2,RELB,SCD
Mitochondrial Dysfunction	0	0.0303	#NUM!	CYB5A,NDUFS4,UCP2,UQCRC2,VDAC1
FXR/RXR Activation	0	0.024	#NUM!	PCK2,PPARGC1A,SDC1
Erythropoietin Signaling Pathway	0	0.0357	-0.447	CD70,JUN,NFKB2,PRKCE,RELB,RRAS
IL-12 Signaling and Production in Macrophages	0	0.0373	#NUM!	JUN,NFKB2,PRKCE,RELB,STAT1
Role of Pattern Recognition Receptors in Recognition of Bacteria and Viruses	0	0.0411	#NUM!	CD70,NFKB2,OAS3,PRKCE,RELB,RIPK2
TREM1 Signaling	0	0.0417	#NUM!	IRAK1,NFKB2,RELB
Role of NFAT in Regulation of the Immune Response	0	0.0236	-2.236	CALM1 (includes others),GNAI2,GNG12,IPO5,JUN,KPNA2,NFKB2,RELB,RRAS
FcγRIIB Signaling in B Lymphocytes	0	0.012	#NUM!	RRAS
CCR5 Signaling in Macrophages	0	0.0168	-1	CALM1 (includes others),GNAI2,GNG12,JUN,PRKCE
IL-22 Signaling	0	0.0417	#NUM!	STAT1
Calcium-induced T Lymphocyte Apoptosis	0	0.0118	#NUM!	CALM1 (includes others),HDAC1,PRKCE
IL-17 Signaling	0	0.0391	-1.89	CD70,CXCL5,HSP90AA1,HSP90AB1,JUN,RRAS,VEGFA
Airway Pathology in Chronic Obstructive Pulmonary Disease	0	0.0177	#NUM!	CD70,LCN12
CTLA4 Signaling in Cytotoxic T Lymphocytes	0	0.0217	#NUM!	AP1M1,AP1S3,CLTA,PPM1L,PPP2CB,PPP2R3A
T Helper Cell Differentiation	0	0.00375	#NUM!	STAT1
CD28 Signaling in T Helper Cells	0	0.0256	-2.646	ACTR2,ARPC2,ARPC4,ARPC5,CALM1 (includes others),JUN,NFKB2,RELB
IL-15 Signaling	0	0.0113	#NUM!	NFKB2,RELB,RRAS
Role of Cytokines in Mediating Communication between Immune Cells	0	0.0192	#NUM!	IL32
Dendritic Cell Maturation	0	0.0105	-2	IL32,NFKB2,RELB,STAT1
Melatonin Signaling	0	0.0429	#NUM!	CALM1 (includes others),GNAI2,PRKCE
Cellular Effects of Sildenafil (Viagra)	0	0.0347	#NUM!	ACTB,CALM1 (includes others),GUCY1A1,MYH9,MYL6
Neuropathic Pain Signaling In Dorsal Horn Neurons	0	0.01	#NUM!	PRKCE
Endothelin-1 Signaling	0	0.0376	-0.816	ECE1,EDN1,GNAI2,GUCY1A1,JUN,PRKCE,RRAS
Factors Promoting Cardiogenesis in Vertebrates	0	0.0405	1.633	BMPR1B,FZD2,FZD3,PRKCE,TCF4,TCF7
Cardiac Hypertrophy Signaling	0	0.0431	-1.667	ADSS2,CALM1 (includes others),GNAI2,GNG12,GUCY1A1,HSPB1,JUN,MYL6,RHOB,RHOC,RRAS
ICOS-ICOSL Signaling in T Helper Cells	0	0.00993	#NUM!	CALM1 (includes others),NFKB2,RELB
Lipid Antigen Presentation by CD1	0	0.00467	#NUM!	PSAP
FLT3 Signaling in Hematopoietic Progenitor Cells	0	0.037	#NUM!	RPS6KA4,RRAS,STAT1
Melanocyte Development and Pigmentation Signaling	0	0.0306	#NUM!	GUCY1A1,RPS6KA4,RRAS
Role of NANOG in Mammalian Embryonic Stem Cell Pluripotency	0	0.0339	#NUM!	BMPR1B,FZD2,FZD3,RRAS
Growth Hormone Signaling	0	0.0423	#NUM!	PRKCE,RPS6KA4,STAT1
CREB Signaling in Neurons	0	0.0235	1.508	ADGRG1,BMPR1B,CALM1 (includes others),FZD2,FZD3,GNAI2,GNG12,GPRC5A,GUCY1A1,POLR2G,PRKCE,PTAFR,RRAS,VEGFA
Type I Diabetes Mellitus Signaling	0	0.0164	#NUM!	CPE,IRAK1,NFKB2,RELB,STAT1
Endometrial Cancer Signaling	0	0.0333	#NUM!	ERBB2,RRAS
Primary Immunodeficiency Signaling	0	0.04	#NUM!	IL7R,UNG
Type II Diabetes Mellitus Signaling	0	0.0397	-1	ACSF2,NFKB2,PKM,PRKAA2,PRKCE,RELB
MYC Mediated Apoptosis Signaling	0	0.04	#NUM!	BBC3,NFKB2
G Beta Gamma Signaling	0	0.031	-1	GNAI2,GNG12,PRKCE,RRAS
Sphingosine-1-phosphate Signaling	0	0.0342	#NUM!	GNAI2,GUCY1A1,RHOB,RHOC
Systemic Lupus Erythematosus Signaling	0	0.0146	#NUM!	JUN,RNU4ATAC,RRAS,SNRNP25,SNRNP40,SNRPD1
CDC42 Signaling	0	0.0297	-3	ACTR2,ARPC2,ARPC4,ARPC5,CFL1,DIAPH1,DIAPH3,ITGB6,JUN,MYL6
FAK Signaling	0	0.0266	-0.853	ACTR2,ADGRG1,ARPC2,ARPC4,ARPC5,ELF3,ELK3,ERBB2,ETS1,FZD2,FZD3,GPRC5A,IL7R,ITGB6,JUN,MET,NFKB2,PTAFR,RRAS,SH3GL1,TCF4,TCF7
Retinoic acid Mediated Apoptosis Signaling	0	0.0351	#NUM!	PARP1,TNFRSF10B
PAK Signaling	0	0.0342	#NUM!	CFL1,ITGB6,MYL6,RRAS
Phospholipase C Signaling	0	0.0299	-0.632	ARHGEF2,CALM1 (includes others),GNG12,GUCY1A1,HDAC1,ITGB6,MYL6,NFKB2,PRKCE,RELB,RHOB,RHOC,RRAS,TGM2
Altered T Cell and B Cell Signaling in Rheumatoid Arthritis	0	0.00707	#NUM!	NFKB2,RELB
Atherosclerosis Signaling	0	0.0238	#NUM!	F3,NFKB2,RELB
Role of Macrophages, Fibroblasts and Endothelial Cells in Rheumatoid Arthritis	0	0.0411	#NUM!	CALM1 (includes others),FZD2,FZD3,IL32,IRAK1,JUN,PRKCE,RRAS,SFRP4,TCF4,TCF7,TRAF4,VEGFA
Leptin Signaling in Obesity	0	0.0133	#NUM!	GUCY1A1
Role of NFAT in Cardiac Hypertrophy	0	0.032	0	CALM1 (includes others),GNAI2,GNG12,GUCY1A1,HDAC1,PRKCE,RRAS
B Cell Development	0	0.027	#NUM!	IL7R
Neuroprotective Role of THOP1 in Alzheimer's Disease	0	0.018	#NUM!	DPP4,ECE1
Regulation of IL-2 Expression in Activated and Anergic T Lymphocytes	0	0.0266	-1.134	CALM1 (includes others),JUN,NFKB2,RELB,RRAS,SMAD3,VAV3
NUR77 Signaling in T Lymphocytes	0	0.0109	#NUM!	CALM1 (includes others),HDAC1,PRKCE
PKCθ Signaling in T Lymphocytes	0	0.0142	-1	JUN,NFKB2,RELB,RRAS,VAV3
Role of MAPK Signaling in the Pathogenesis of Influenza	0	0.0127	#NUM!	RRAS
Antiproliferative Role of TOB in T Cell Signaling	0	0.0178	1	CCNA1,CCNA2,CDK2,SMAD3
MSP-RON Signaling Pathway	0	0.0172	#NUM!	ACTB
OX40 Signaling Pathway	0	0.0123	#NUM!	JUN,NFKB2,RELB
Intrinsic Prothrombin Activation Pathway	0	0.0244	#NUM!	PROS1
Assembly of RNA Polymerase II Complex	0	0.04	#NUM!	POLR2G,TAF5
IL-17A Signaling in Gastric Cells	0	0.0385	#NUM!	JUN
Role of JAK2 in Hormone-like Cytokine Signaling	0	0.0312	#NUM!	STAT1
Role of JAK family kinases in IL-6-type Cytokine Signaling	0	0.04	#NUM!	STAT1
Paxillin Signaling	0	0.0377	#NUM!	ACTB,ITGB6,RRAS,VCL
Transcriptional Regulatory Network in Embryonic Stem Cells	0	0.037	#NUM!	H4C3,H4C8
nNOS Signaling in Skeletal Muscle Cells	0	0.0213	#NUM!	CALM1 (includes others)
ERBB Signaling	0	0.043	#NUM!	ERBB2,JUN,PRKCE,RRAS
ERBB4 Signaling	0	0.0303	#NUM!	PRKCE,RRAS
GDNF Family Ligand-Receptor Interactions	0	0.0395	#NUM!	JUN,NRTN,RRAS
Heparan Sulfate Biosynthesis	0	0.0303	#NUM!	PPME1,SULT1A1
Thyroid Hormone Metabolism II (via Conjugation and/or Degradation)	0	0.0303	#NUM!	SULT1A1
Heparan Sulfate Biosynthesis (Late Stages)	0	0.0339	#NUM!	PPME1,SULT1A1
Melatonin Degradation I	0	0.0185	#NUM!	SULT1A1
Triacylglycerol Degradation	0	0.0238	#NUM!	PPME1
D-myo-inositol (1,4,5)-Trisphosphate Biosynthesis	0	0.0385	#NUM!	PIP4K2B
Estrogen Biosynthesis	0	0.0238	#NUM!	AKR1C3
Chondroitin Sulfate Biosynthesis	0	0.0377	#NUM!	CHST9,SULT1A1
Dermatan Sulfate Biosynthesis	0	0.0182	#NUM!	SULT1A1
tRNA Charging	0	0.0263	#NUM!	RARS1
Dermatan Sulfate Biosynthesis (Late Stages)	0	0.0238	#NUM!	SULT1A1
Superpathway of Melatonin Degradation	0	0.0169	#NUM!	SULT1A1
Acetone Degradation I (to Methylglyoxal)	0	0.0312	#NUM!	PTGR1
Superpathway of Cholesterol Biosynthesis	0	0.0357	#NUM!	LBR
Antioxidant Action of Vitamin C	0	0.0187	#NUM!	NFKB2,RELB
Gαi Signaling	0	0.0286	#NUM!	GNAI2,GNG12,GUCY1A1,RRAS
Gαs Signaling	0	0.0242	#NUM!	GNAI2,GNG12,GUCY1A1
Agranulocyte Adhesion and Diapedesis	0	0.0355	#NUM!	ACTB,CLDN1,CLDN12,CXCL5,GNAI2,MYH9,MYL6
Granulocyte Adhesion and Diapedesis	0	0.0345	#NUM!	CLDN1,CLDN12,CXCL5,GNAI2,SDC1,SDC2
Role of p14/p19ARF in Tumor Suppression	0	0.0357	#NUM!	E2F1
Sperm Motility	0	0.041	0	CALM1 (includes others),EPHA4,ERBB2,GNAI2,GNG12,GUCY1A1,MET,PRKCE,SLC12A2,TWF1
TEC Kinase Signaling	0	0.032	0	ACTB,GNAI2,GNG12,ITGB6,NFKB2,PRKCE,RELB,RHOB,RHOC,STAT1,TNFRSF10B,VAV3
UVB-Induced MAPK Signaling	0	0.0385	#NUM!	JUN,PRKCE
STAT3 Pathway	0	0.037	#NUM!	BMPR1B,CDKN1A,IL7R,RRAS,VEGFA
Oxidative Phosphorylation	0	0.0283	#NUM!	CYB5A,NDUFS4,UQCRC2
EGF Signaling	0	0.0364	#NUM!	JUN,STAT1
SAPK/JNK Signaling	0	0.00997	#NUM!	GNG12,JUN,RRAS
Interferon Signaling	0	0.0278	#NUM!	STAT1
IL-2 Signaling	0	0.0328	#NUM!	JUN,RRAS
Amyloid Processing	0	0.02	#NUM!	PRKCE
FGF Signaling	0	0.0116	#NUM!	MET
GABA Receptor Signaling	0	0.0303	#NUM!	GABRB3,GNAI2,GNG12,GUCY1A1
IL-4 Signaling	0	0.0111	#NUM!	RRAS
B Cell Receptor Signaling	0	0.0245	-1.414	CALM1 (includes others),CFL1,EGR1,ETS1,JUN,NFKB2,RELB,RRAS,VAV3
Serotonin Receptor Signaling	0	0.0227	#NUM!	GUCY1A1
Insulin Receptor Signaling	0	0.0147	#NUM!	GRB10,RRAS
Phototransduction Pathway	0	0.0377	#NUM!	GUCY1A1,PDE6B
Neurotrophin/TRK Signaling	0	0.0256	#NUM!	JUN,RRAS
cAMP-mediated signaling	0	0.026	0	AKAP3,CALM1 (includes others),FICD,GNAI2,GUCY1A1,PDE6B
Glutamate Receptor Signaling	0	0.0308	#NUM!	CALM1 (includes others),GNG12
NF-κB Signaling	0	0.0191	-1.134	BMPR1B,HDAC1,IRAK1,NFKB2,RELB,RRAS,UBE2N
T Cell Receptor Signaling	0	0.0212	-1.134	CALM1 (includes others),JUN,NFKB2,RELB,RRAS,TCF4,TCF7,VAV3
G-Protein Coupled Receptor Signaling	0	0.0276	-0.229	ADGRG1,ARRB2,CALM1 (includes others),FICD,FZD2,FZD3,GNAI2,GNG12,GPRC5A,GUCY1A1,JUN,MYL6,NFKB2,PDE6B,PREX2,PRKCE,PTAFR,RELB,RRAS
PDGF Signaling	0	0.0349	#NUM!	JUN,RRAS,STAT1
GPCR-Mediated Integration of Enteroendocrine Signaling Exemplified by an L Cell	0	0.027	#NUM!	GNAI2,GUCY1A1
GPCR-Mediated Nutrient Sensing in Enteroendocrine Cells	0	0.0342	#NUM!	GNAI2,GNG12,GUCY1A1,PRKCE
Gustation Pathway	0	0.015	#NUM!	GABRB3,GUCY1A1,KCNJ8
Phagosome Formation	0	0.0314	-0.218	ACTR2,ADGRG1,AP1M1,AP1S3,ARPC2,ARPC4,ARPC5,CFL1,DIAPH1,FZD2,FZD3,GPRC5A,ITGB6,MRC2,MYH9,MYL6,PIP4K2B,PRKCE,PTAFR,RRAS,VAV3
PD-1, PD-L1 cancer immunotherapy pathway	0	0.0291	#NUM!	CDK2,CIP2A,SMAD3
Cancer Drug Resistance By Drug Efflux	0	0.0172	#NUM!	RRAS
Th1 and Th2 Activation Pathway	0	0.0299	#NUM!	JAG1,JUN,NFIL3,NOTCH2,STAT1
Th1 Pathway	0	0.0256	#NUM!	NFIL3,NOTCH2,STAT1
Th2 Pathway	0	0.0226	#NUM!	JAG1,JUN,NOTCH2
GP6 Signaling Pathway	0	0.0403	0	CALM1 (includes others),COL27A1,LAMC2,PRKCE,VAV3
Neuroinflammation Signaling Pathway	0	0.0261	-2.236	BIRC5,GABRB3,GJB1,IRAK1,JUN,NFKB2,RELB,STAT1
Opioid Signaling Pathway	0	0.0433	-1.134	ARRB2,CALM1 (includes others),CLTA,GNAI2,GNG12,GUCY1A1,NFKB2,PRKCE,RPS6KA4,RRAS,TCF4,TCF7
Adrenomedullin signaling pathway	0	0.0412	-0.447	CALM1 (includes others),CFH,CTH,GUCY1A1,NFKB2,RELB,RRAS,SLC39A7
Th17 Activation Pathway	0	0.0178	0	HSP90AA1,HSP90AB1,IRAK1,NFKB2,RELB
SPINK1 Pancreatic Cancer Pathway	0	0.0364	#NUM!	CPE,SMAD3
SPINK1 General Cancer Pathway	0	0.0328	#NUM!	MT1F,RRAS
Endocannabinoid Neuronal Synapse Pathway	0	0.0203	#NUM!	GNAI2,GNG12,GUCY1A1
Endocannabinoid Developing Neuron Pathway	0	0.0394	#NUM!	BRCA1,GNAI2,GNG12,GUCY1A1,RRAS
Apelin Cardiomyocyte Signaling Pathway	0	0.0306	#NUM!	GNAI2,MYL6,PRKCE
Cardiac Hypertrophy Signaling (Enhanced)	0	0.0415	-0.243	CALM1 (includes others),CD70,DIAPH1,DIAPH3,EDN1,FICD,FZD2,FZD3,GNAI2,GNG12,GUCY1A1,HDAC1,HSPB1,IL7R,ITGB6,JUN,MKNK2,NFKB2,PDE6B,PRKCE,RELB,RRAS
PFKFB4 Signaling Pathway	0	0.0208	#NUM!	HK1
T Cell Exhaustion Signaling Pathway	0	0.0278	-0.333	JUN,MGAT5,PPM1L,PPP2CB,PPP2R3A,RRAS,SMAD3,STAT1,TCF7,VEGFA
Systemic Lupus Erythematosus In T Cell Signaling Pathway	0	0.0272	-0.302	CD44,CD70,DNMT1,GNAI2,JUN,PPM1L,PPP2CB,PPP2R3A,RHOB,RHOC,RRAS
Systemic Lupus Erythematosus In B Cell Signaling Pathway	0	0.0244	-1.897	CALM1 (includes others),CD70,IFIT2,IRAK1,JUN,NFKB2,PRKCE,RELB,RRAS,STAT1,TRAF4
Necroptosis Signaling Pathway	0	0.0196	#NUM!	STAT1,TNFRSF10B,VDAC1
Xenobiotic Metabolism General Signaling Pathway	0	0.029	0	NQO2,PRKCE,RBX1,RRAS
Insulin Secretion Signaling Pathway	0	0.0337	-1.134	CPE,EIF1,EIF4G1,GUCY1A1,KCNJ8,PRKCE,SPCS3,SSR4,STAT1
Tumor Microenvironment Pathway	0	0.0337	-1.342	CD44,JUN,NFKB2,RELB,RRAS,VEGFA
MSP-RON Signaling In Macrophages Pathway	0	0.0431	0	JUN,NFKB2,RELB,RRAS,STAT1
Calcium Signaling	0	0.0333	#NUM!	CALM1 (includes others),HDAC1,MYH9,MYL6,TNNT1,TPM3,TPM4
GM-CSF Signaling	0	0.0429	#NUM!	ETS1,RRAS,STAT1
Eicosanoid Signaling	0	0.0154	#NUM!	AKR1C3
Role of MAPK Signaling in Promoting the Pathogenesis of Influenza	0	0.0367	-1	ATP6V1G1,JUN,NFKB2,RRAS
Role of MAPK Signaling in Inhibiting the Pathogenesis of Influenza	0	0.027	#NUM!	JUN,NFKB2
