# Supplementary material for: Fatty acid desaturase 1 (FADS1) is a cancer marker for patient survival and a potential novel target for precision cancer treatment
Source: Front Oncol. 2022 Aug 15;12:942798. doi: 10.3389/fonc.2022.942798 (PMC9423679; doi:10.3389/fonc.2022.942798)
Supplement: Supplementary file 3 [file DataSheet_2.xlsx]

## Sheet: Sheet1
Data file S2. total list of eQTL for FADS1 in all cancer types identified in PancanQTL
Cancer	SNP_PanCan	Gene	beta.c	t.stat	p.value	FDR	Chromosome.38
LIHC	rs174548:61571348:C:G:+	FADS1	-0.530204	-8.76633	8.62e-17	3.88e-13	61803876
LIHC	rs28456:61589481:A:G	FADS1	-0.534533	-8.73362	1.09e-16	4.86e-13	61822009
LIHC	rs174560:61581764:T:C	FADS1	-0.526844	-8.66043	1.85e-16	8.02e-13	61814292
LIHC	rs174547:61570783:C:T:+	FADS1	-0.52559	8.63227	2.27e-16	9.74e-13	61803311
LIHC	rs174561:61582708:T:C	FADS1	-0.532209	-8.6289	2.33e-16	9.97e-13	61815236
LIHC	rs99780:61596633:C:T	FADS1	-0.525502	-8.61781	2.52e-16	1.07e-12	61829161
LIHC	rs5792235:61596322:CA:C	FADS1	-0.524601	-8.57028	3.54e-16	1.48e-12	61828850
LIHC	rs174559:61581656:G:A	FADS1	-0.536774	-8.55904	3.84e-16	1.6e-12	61814184
LIHC	rs1535:61597972:A:G	FADS1	-0.524078	-8.53973	4.4e-16	1.83e-12	61830500
LIHC	rs174564:61588305:A:G	FADS1	-0.522844	-8.50784	5.53e-16	2.27e-12	61820833
LIHC	rs174555:61579760:T:C	FADS1	-0.523456	-8.46838	7.32e-16	2.98e-12	61812288
LIHC	rs174556:61580635:C:T	FADS1	-0.523456	-8.46838	7.32e-16	2.98e-12	61813163
LIHC	rs174557:61581368:A:G	FADS1	-0.523456	-8.46838	7.32e-16	2.98e-12	61813896
LIHC	rs174567:61593005:A:G	FADS1	-0.516129	-8.46155	7.69e-16	3.12e-12	61825533
LIHC	rs174544:61567753:C:A	FADS1	-0.523297	-8.46113	7.71e-16	3.13e-12	61800281
LIHC	rs174566:61592362:A:G	FADS1	-0.515571	-8.44779	8.47e-16	3.42e-12	61824890
LIHC	rs174568:61593816:C:T	FADS1	-0.516196	-8.34478	1.75e-15	6.88e-12	61826344
LIHC	rs35473591:61586328:C:CT	FADS1	-0.516196	-8.34478	1.75e-15	6.88e-12	61818856
LIHC	rs3834458:61594920:CT:C	FADS1	-0.516196	-8.34478	1.75e-15	6.88e-12	61827448
LIHC	rs174574:61600342:A:C	FADS1	0.501995	8.20391	4.7e-15	1.78e-11	61832870
LIHC	rs174533:61549025:G:A	FADS1	-0.507469	-8.19545	4.99e-15	1.88e-11	61781553
LIHC	rs174550:61571478:T:C	FADS1	-0.505647	-8.16071	6.35e-15	2.37e-11	61804006
LIHC	rs174553:61575158:A:G	FADS1	-0.505647	-8.16071	6.35e-15	2.37e-11	61807686
LIHC	rs174554:61579463:A:G	FADS1	-0.505647	-8.16071	6.35e-15	2.37e-11	61811991
LIHC	rs174545:61569306:C:G	FADS1	-0.505438	-8.15401	6.65e-15	2.48e-11	61801834
LIHC	rs174546:61569830:C:T	FADS1	-0.505438	-8.15401	6.65e-15	2.48e-11	61802358
LIHC	rs174551:61573684:T:C	FADS1	-0.505236	-8.15087	6.8e-15	2.53e-11	61806212
LIHC	rs174541:61565908:T:C	FADS1	-0.504239	-8.1481	6.93e-15	2.57e-11	61798436
LIHC	rs174538:61560081:G:A	FADS1	-0.509877	-8.13955	7.35e-15	2.73e-11	61792609
LIHC	rs7394579:61581450:A:G	FADS1	-0.513898	-8.12727	8e-15	2.93e-11	61813978
LIHC	rs108499:61547237:C:T	FADS1	-0.513921	-8.11156	8.92e-15	3.25e-11	61779765
LIHC	rs174537:61552680:G:T	FADS1	-0.500417	-8.09125	1.03e-14	3.72e-11	61785208
LIHC	rs174576:61603510:C:A	FADS1	-0.495318	-8.08885	1.04e-14	3.78e-11	61836038
LIHC	rs102274:61557826:T:C	FADS1	-0.498676	-8.08407	1.08e-14	3.9e-11	61790354
LIHC	rs174536:61551927:A:C	FADS1	-0.500927	-8.06992	1.19e-14	4.28e-11	61784455
LIHC	rs57668028:61591995:GAA:G	FADS1	-0.513038	-8.04666	1.4e-14	4.98e-11	61824523
LIHC	rs174535:61551356:T:C	FADS1	-0.49618	-8.04043	1.46e-14	5.19e-11	61783884
LIHC	rs174534:61549458:C:T:-	FADS1	0.503785	8.02639	1.6e-14	5.67e-11	61781986
LIHC	rs174549:61571382:A:G:+	FADS1	0.498814	7.99719	1.96e-14	6.83e-11	61803910
LIHC	rs4246215:61564299:G:T:+	FADS1	-0.491535	-7.98672	2.1e-14	7.31e-11	61796827
LIHC	rs102275:61557803:T:C	FADS1	-0.488543	-7.985	2.13e-14	7.38e-11	61790331
LIHC	rs174562:61585144:A:G	FADS1	-0.499881	-7.92718	3.16e-14	1.07e-10	61817672
LIHC	rs174578:61605499:T:A	FADS1	-0.479051	-7.84393	5.55e-14	1.8e-10	61838027
LIHC	rs174530:61546592:A:G	FADS1	-0.493638	-7.83528	5.89e-14	1.9e-10	61779120
LIHC	rs174580:61606642:A:G	FADS1	-0.479394	-7.83271	5.99e-14	1.93e-10	61839170
LIHC	rs174581:61606683:G:A	FADS1	-0.479394	-7.83271	5.99e-14	1.93e-10	61839211
LIHC	rs174577:61604814:A:C:+	FADS1	-0.476088	7.79428	7.76e-14	2.47e-10	61837342
LIHC	rs174583:61609750:A:G:-	FADS1	0.463532	7.72434	1.24e-13	3.84e-10	61842278
LIHC	rs138766446:61602458:CCCA:C	FADS1	-0.584514	-7.61285	2.61e-13	7.69e-10	61834986
LIHC	rs174584:61610750:G:A	FADS1	-0.454814	-7.45134	7.54e-13	2.07e-09	61843278
LIHC	rs174528:61543499:T:C	FADS1	-0.457782	-7.40627	1.01e-12	2.73e-09	61776027
LIHC	rs2727270:61603237:C:T	FADS1	-0.534413	-7.34417	1.51e-12	4e-09	61835765
LIHC	rs2727271:61603358:A:T	FADS1	-0.534413	-7.34417	1.51e-12	4e-09	61835886
LIHC	rs2072114:61605215:A:G	FADS1	-0.518633	-7.1933	3.98e-12	1e-08	61837743
LIHC	rs2072113:61604967:C:T	FADS1	-0.514557	-7.13818	5.65e-12	1.39e-08	61837495
LIHC	rs2845573:61601908:C:T:-	FADS1	0.551787	7.11604	6.5e-12	1.58e-08	61834436
LIHC	rs2845574:61601872:C:T	FADS1	-0.550697	-7.10344	7.04e-12	1.71e-08	61834400
LIHC	rs2524296:61601378:C:T	FADS1	-0.547882	-7.079	8.21e-12	1.96e-08	61833906
LIHC	rs2524299:61604782:A:T:+	FADS1	-0.496716	-6.92306	2.18e-11	4.91e-08	61837310
LIHC	rs2727265:61609004:C:A	FADS1	-0.536971	-6.6955	8.76e-11	1.8e-07	61841532
LIHC	rs2845572:61614595:G:A	FADS1	-0.519056	-6.48726	3.04e-10	5.69e-07	61847123
LIHC	rs2526680:61611216:C:T	FADS1	-0.508665	-6.37438	5.91e-10	1.02e-06	61843744
LIHC	rs2851682:61616012:A:G	FADS1	-0.500083	-6.22328	1.42e-09	2.27e-06	61848540
PRAD	rs174549:61571382:A:G:+	FADS1	0.351586	5.56982	4.3e-08	1.16e-05	61803910
PRAD	rs174555:61579760:T:C	FADS1	-0.342185	-5.44237	8.48e-08	2.15e-05	61812288
PRAD	rs174556:61580635:C:T	FADS1	-0.342185	-5.44237	8.48e-08	2.15e-05	61813163
PRAD	rs174561:61582708:T:C	FADS1	-0.342185	-5.44237	8.48e-08	2.15e-05	61815236
PRAD	rs174557:61581368:A:G	FADS1	-0.341933	-5.43327	8.9e-08	2.24e-05	61813896
PRAD	rs174544:61567753:C:A	FADS1	-0.339181	-5.38514	1.15e-07	2.82e-05	61800281
PRAD	rs174548:61571348:C:G:+	FADS1	-0.326156	-5.25544	2.24e-07	5.18e-05	61803876
LGG	rs99780:61596633:C:T	FADS1	-0.222171	-5.23488	2.45e-07	6.43e-05	61829161
CESC	rs174560:61581764:T:C	FADS1	-0.349164	-5.24444	3.13e-07	0.000410143	61814292
PRAD	rs174559:61581656:G:A	FADS1	-0.334378	-5.18853	3.16e-07	7.06e-05	61814184
PRAD	rs28456:61589481:A:G	FADS1	-0.322715	-5.16151	3.62e-07	7.99e-05	61822009
LIHC	rs174617:61629166:A:G	FADS1	-0.327272	-5.16767	4.03e-07	0.00034514	61861694
LGG	rs5792235:61596322:CA:C	FADS1	-0.219317	-5.06785	5.71e-07	0.000137125	61828850
PRAD	rs174560:61581764:T:C	FADS1	-0.316121	-5.06947	5.75e-07	0.000121258	61814292
LGG	rs174564:61588305:A:G	FADS1	-0.216733	-5.03468	6.73e-07	0.000158981	61820833
LGG	rs174562:61585144:A:G	FADS1	-0.220537	-5.03239	6.81e-07	0.000160611	61817672
LIHC	rs174612:61628266:C:G	FADS1	-0.313831	-5.01237	8.62e-07	0.000669716	61860794
LIHC	rs35622765:61629656:A:ACT	FADS1	-0.318271	-5.00613	8.89e-07	0.000687325	61862184
LGG	rs174567:61593005:A:G	FADS1	-0.213571	-4.97257	9.15e-07	0.000208913	61825533
LGG	rs108499:61547237:C:T	FADS1	-0.215723	-4.96822	9.35e-07	0.000212867	61779765
LGG	rs174568:61593816:C:T	FADS1	-0.216537	-4.95988	9.74e-07	0.000220643	61826344
LGG	rs35473591:61586328:C:CT	FADS1	-0.216537	-4.95988	9.74e-07	0.000220643	61818856
LGG	rs3834458:61594920:CT:C	FADS1	-0.216537	-4.95988	9.74e-07	0.000220643	61827448
LGG	rs174535:61551356:T:C	FADS1	-0.215718	-4.94077	1.07e-06	0.000239732	61783884
LIHC	rs174619:61629666:A:G	FADS1	0.312748	4.95617	1.13e-06	0.000846455	61862194
CESC	rs174555:61579760:T:C	FADS1	-0.340377	-4.95582	1.26e-06	0.00137736	61812288
CESC	rs174556:61580635:C:T	FADS1	-0.340377	-4.95582	1.26e-06	0.00137736	61813163
LGG	rs1535:61597972:A:G	FADS1	-0.212117	-4.90426	1.28e-06	0.000280419	61830500
LGG	rs174566:61592362:A:G	FADS1	-0.211495	-4.89608	1.33e-06	0.000290447	61824890
LGG	rs174534:61549458:C:T:-	FADS1	0.209569	4.89205	1.36e-06	0.000295421	61781986
LGG	rs4246215:61564299:G:T:+	FADS1	-0.208048	-4.88342	1.41e-06	0.000306556	61796827
CESC	rs174561:61582708:T:C	FADS1	-0.338722	-4.92691	1.44e-06	0.0015507	61815236
CESC	rs174549:61571382:A:G:+	FADS1	0.338255	4.92643	1.45e-06	0.00155381	61803910
LGG	rs174541:61565908:T:C	FADS1	-0.207883	-4.8752	1.47e-06	0.000317269	61798436
CESC	rs174557:61581368:A:G	FADS1	-0.338656	-4.92269	1.47e-06	0.00157703	61813896
CESC	rs174548:61571348:C:G:+	FADS1	-0.324181	-4.91521	1.53e-06	0.00162567	61803876
LGG	rs174538:61560081:G:A	FADS1	-0.213619	-4.86278	1.56e-06	0.000334436	61792609
LGG	rs174574:61600342:A:C	FADS1	0.206063	4.86096	1.57e-06	0.000337061	61832870
LGG	rs174545:61569306:C:G	FADS1	-0.210486	-4.85907	1.59e-06	0.000339632	61801834
LGG	rs174546:61569830:C:T	FADS1	-0.210486	-4.85907	1.59e-06	0.000339632	61802358
LGG	rs174550:61571478:T:C	FADS1	-0.210486	-4.85907	1.59e-06	0.000339632	61804006
LGG	rs174551:61573684:T:C	FADS1	-0.210486	-4.85907	1.59e-06	0.000339632	61806212
LGG	rs174553:61575158:A:G	FADS1	-0.210486	-4.85907	1.59e-06	0.000339632	61807686
LGG	rs174554:61579463:A:G	FADS1	-0.210486	-4.85907	1.59e-06	0.000339632	61811991
LGG	rs7394579:61581450:A:G	FADS1	-0.228792	-4.85631	1.61e-06	0.000343445	61813978
LGG	rs174536:61551927:A:C	FADS1	-0.211792	-4.8462	1.69e-06	0.000358363	61784455
CESC	rs174544:61567753:C:A	FADS1	-0.335495	-4.89124	1.71e-06	0.00178659	61800281
LGG	rs174537:61552680:G:T	FADS1	-0.210945	-4.83311	1.8e-06	0.000378667	61785208
LGG	rs174577:61604814:A:C:+	FADS1	-0.205749	4.82357	1.88e-06	0.000394254	61837342
LGG	rs174547:61570783:C:T:+	FADS1	-0.210868	4.82225	1.9e-06	0.000396483	61803311
LGG	rs174580:61606642:A:G	FADS1	-0.206096	-4.81374	1.98e-06	0.000411113	61839170
LGG	rs174581:61606683:G:A	FADS1	-0.206096	-4.81374	1.98e-06	0.000411113	61839211
LGG	rs174578:61605499:T:A	FADS1	-0.205699	-4.80405	2.07e-06	0.000428101	61838027
LGG	rs174576:61603510:C:A	FADS1	-0.205842	-4.80442	2.07e-06	0.000427445	61836038
LGG	rs174533:61549025:G:A	FADS1	-0.208886	-4.78066	2.31e-06	0.000472463	61781553
CESC	rs28456:61589481:A:G	FADS1	-0.330341	-4.78668	2.77e-06	0.00269934	61822009
LGG	rs102274:61557826:T:C	FADS1	-0.206611	-4.74039	2.8e-06	0.000559183	61790354
LGG	rs174530:61546592:A:G	FADS1	-0.204024	-4.73302	2.9e-06	0.000576688	61779120
LGG	rs102275:61557803:T:C	FADS1	-0.200397	-4.71999	3.08e-06	0.000608316	61790331
LGG	rs57668028:61591995:GAA:G	FADS1	-0.21507	-4.71697	3.12e-06	0.000615996	61824523
PRAD	rs7394579:61581450:A:G	FADS1	-0.312396	-4.68147	3.73e-06	0.000638181	61813978
LGG	rs174579:61605613:C:T	FADS1	-0.230953	-4.6644	4e-06	0.000763882	61838141
LGG	rs174585:61611694:G:A	FADS1	-0.233651	-4.64748	4.32e-06	0.000818101	61844222
LGG	rs174584:61610750:G:A	FADS1	-0.198348	-4.63227	4.64e-06	0.0008701	61843278
LGG	rs93923:61613745:C:T	FADS1	-0.235225	-4.62347	4.83e-06	0.000901695	61846273
LIHC	rs174606:61626973:G:T	FADS1	-0.292512	-4.64402	4.87e-06	0.00293632	61859501
PRAD	rs174541:61565908:T:C	FADS1	-0.284236	-4.61772	5.01e-06	0.000828118	61798436
LGG	rs174583:61609750:A:G:-	FADS1	0.196703	4.61283	5.07e-06	0.000941646	61842278
LGG	rs174587:61612830:C:T	FADS1	-0.234038	-4.60238	5.33e-06	0.000981878	61845358
PRAD	rs4246215:61564299:G:T:+	FADS1	-0.281419	-4.60248	5.38e-06	0.000880897	61796827
CESC	rs174559:61581656:G:A	FADS1	-0.330396	-4.62972	5.65e-06	0.00492541	61814184
PRAD	rs5792235:61596322:CA:C	FADS1	-0.279381	-4.57177	6.19e-06	0.000996454	61828850
LGG	rs174582:61607168:A:G	FADS1	-0.22522	-4.56577	6.3e-06	0.00113787	61839696
CESC	rs57668028:61591995:GAA:G	FADS1	-0.327636	-4.60366	6.35e-06	0.00543192	61824523
CESC	rs174578:61605499:T:A	FADS1	-0.293688	-4.58625	6.86e-06	0.00580557	61838027
LIHC	rs174610:61627833:A:G	FADS1	-0.285604	-4.55928	7.15e-06	0.00405917	61860361
CESC	rs174577:61604814:A:C:+	FADS1	-0.291976	4.57587	7.19e-06	0.00602684	61837342
CESC	rs174564:61588305:A:G	FADS1	-0.306989	-4.55474	7.89e-06	0.0065126	61820833
PRAD	rs174550:61571478:T:C	FADS1	-0.276843	-4.50854	8.25e-06	0.00128235	61804006
PRAD	rs174551:61573684:T:C	FADS1	-0.276843	-4.50854	8.25e-06	0.00128235	61806212
PRAD	rs174553:61575158:A:G	FADS1	-0.276843	-4.50854	8.25e-06	0.00128235	61807686
PRAD	rs174554:61579463:A:G	FADS1	-0.276843	-4.50854	8.25e-06	0.00128235	61811991
PRAD	rs35473591:61586328:C:CT	FADS1	-0.276843	-4.50854	8.25e-06	0.00128235	61818856
PRAD	rs1535:61597972:A:G	FADS1	-0.27219	-4.49628	8.72e-06	0.00134668	61830500
CESC	rs174554:61579463:A:G	FADS1	-0.305568	-4.52887	8.84e-06	0.00716577	61811991
CESC	rs99780:61596633:C:T	FADS1	-0.298422	-4.52582	8.96e-06	0.00724876	61829161
PRAD	rs174530:61546592:A:G	FADS1	-0.2765	-4.48828	9.04e-06	0.00138951	61779120
CESC	rs174580:61606642:A:G	FADS1	-0.289757	-4.52289	9.08e-06	0.00732619	61839170
CESC	rs174581:61606683:G:A	FADS1	-0.289757	-4.52289	9.08e-06	0.00732619	61839211
CESC	rs174562:61585144:A:G	FADS1	-0.30611	-4.52286	9.08e-06	0.00732708	61817672
CESC	rs174547:61570783:C:T:+	FADS1	-0.308152	4.51908	9.23e-06	0.00743124	61803311
CESC	rs174550:61571478:T:C	FADS1	-0.304401	-4.5109	9.57e-06	0.00766027	61804006
CESC	rs174551:61573684:T:C	FADS1	-0.304401	-4.5109	9.57e-06	0.00766027	61806212
CESC	rs174553:61575158:A:G	FADS1	-0.304401	-4.5109	9.57e-06	0.00766027	61807686
PRAD	rs174545:61569306:C:G	FADS1	-0.274074	-4.45916	1.03e-05	0.00155683	61801834
PRAD	rs174546:61569830:C:T	FADS1	-0.274074	-4.45916	1.03e-05	0.00155683	61802358
PRAD	rs174568:61593816:C:T	FADS1	-0.272255	-4.44325	1.11e-05	0.00165608	61826344
PRAD	rs3834458:61594920:CT:C	FADS1	-0.272255	-4.44325	1.11e-05	0.00165608	61827448
PRAD	rs174547:61570783:C:T:+	FADS1	-0.273033	4.43364	1.15e-05	0.00171955	61803311
PRAD	rs174533:61549025:G:A	FADS1	-0.273137	-4.43345	1.16e-05	0.00172084	61781553
CESC	rs35473591:61586328:C:CT	FADS1	-0.302757	-4.46209	1.18e-05	0.00910459	61818856
CESC	rs174568:61593816:C:T	FADS1	-0.302072	-4.44401	1.28e-05	0.00969263	61826344
CESC	rs3834458:61594920:CT:C	FADS1	-0.302072	-4.44401	1.28e-05	0.00969263	61827448
PRAD	rs174562:61585144:A:G	FADS1	-0.272511	-4.40974	1.28e-05	0.00188532	61817672
PRAD	rs174536:61551927:A:C	FADS1	-0.272439	-4.40751	1.3e-05	0.00190174	61784455
LGG	rs174548:61571348:C:G:+	FADS1	-0.196966	-4.40003	1.33e-05	0.00216685	61803876
LGG	rs174560:61581764:T:C	FADS1	-0.197109	-4.39803	1.34e-05	0.00218243	61814292
PRAD	rs174537:61552680:G:T	FADS1	-0.270667	-4.38648	1.42e-05	0.00206131	61785208
STAD	rs174548:61571348:C:G:+	FADS1	-0.234684	-4.39501	1.43e-05	0.00710245	61803876
CESC	rs174533:61549025:G:A	FADS1	-0.300524	-4.40723	1.5e-05	0.0110542	61781553
PRAD	rs174535:61551356:T:C	FADS1	-0.269369	-4.36998	1.53e-05	0.00219505	61783884
PRAD	rs102274:61557826:T:C	FADS1	-0.26818	-4.36321	1.58e-05	0.00225221	61790354
LGG	rs174611:61627881:T:C	FADS1	-0.208494	-4.34439	1.7e-05	0.00267467	61860409
CESC	rs174545:61569306:C:G	FADS1	-0.296911	-4.36364	1.81e-05	0.0129076	61801834
CESC	rs174546:61569830:C:T	FADS1	-0.296911	-4.36364	1.81e-05	0.0129076	61802358
CESC	rs174537:61552680:G:T	FADS1	-0.295098	-4.34068	2e-05	0.0139664	61785208
STAD	rs174560:61581764:T:C	FADS1	-0.231116	-4.31152	2.06e-05	0.00956526	61814292
CESC	rs174566:61592362:A:G	FADS1	-0.290707	-4.31968	2.18e-05	0.014987	61824890
PRAD	rs57668028:61591995:GAA:G	FADS1	-0.270406	-4.27531	2.31e-05	0.00313332	61824523
LGG	rs174608:61627484:A:G	FADS1	-0.204779	-4.2681	2.37e-05	0.00355202	61860012
CESC	rs174567:61593005:A:G	FADS1	-0.28871	-4.29892	2.39e-05	0.0160968	61825533
LIHC	rs174616:61629122:C:T:-	FADS1	-0.265502	-4.28119	2.41e-05	0.011087	61861650
LGG	rs174557:61581368:A:G	FADS1	-0.194371	-4.25674	2.49e-05	0.00370289	61813896
PRAD	rs174566:61592362:A:G	FADS1	-0.259529	-4.25762	2.5e-05	0.00334644	61824890
CESC	rs102274:61557826:T:C	FADS1	-0.291827	-4.27884	2.6e-05	0.0172508	61790354
CESC	rs174576:61603510:C:A	FADS1	-0.275868	-4.27366	2.65e-05	0.0175667	61836038
PRAD	rs174564:61588305:A:G	FADS1	-0.259405	-4.23609	2.74e-05	0.00362336	61820833
LGG	rs174559:61581656:G:A	FADS1	-0.196412	-4.23244	2.76e-05	0.00404867	61814184
CESC	rs174535:61551356:T:C	FADS1	-0.289258	-4.25962	2.81e-05	0.0184186	61783884
PRAD	rs174567:61593005:A:G	FADS1	-0.257412	-4.22833	2.83e-05	0.00372986	61825533
CESC	rs174541:61565908:T:C	FADS1	-0.290204	-4.2497	2.93e-05	0.0190278	61798436
LGG	rs174561:61582708:T:C	FADS1	-0.192365	-4.20074	3.16e-05	0.00454125	61815236
LGG	rs174549:61571382:A:G:+	FADS1	0.190286	4.17252	3.56e-05	0.00503046	61803910
LGG	rs174555:61579760:T:C	FADS1	-0.190286	-4.17252	3.56e-05	0.00503046	61812288
LGG	rs174556:61580635:C:T	FADS1	-0.190286	-4.17252	3.56e-05	0.00503046	61813163
LGG	rs28456:61589481:A:G	FADS1	-0.187728	-4.16032	3.75e-05	0.00525612	61822009
LGG	rs174544:61567753:C:A	FADS1	-0.189808	-4.1595	3.76e-05	0.00527121	61800281
STAD	rs174561:61582708:T:C	FADS1	-0.227454	-4.15955	3.92e-05	0.0161905	61815236
STAD	rs174557:61581368:A:G	FADS1	-0.227232	-4.15423	4.01e-05	0.0164842	61813896
CESC	rs4246215:61564299:G:T:+	FADS1	-0.282446	-4.13971	4.63e-05	0.0273446	61796827
LGG	rs149597144:61602460:CA:C	FADS1	-0.193255	-4.08996	5.04e-05	0.00675147	61834988
PRAD	rs174574:61600342:A:C	FADS1	0.243957	4.09082	5.06e-05	0.00612059	61832870
PRAD	rs2526680:61611216:C:T	FADS1	-0.389011	-4.08763	5.13e-05	0.0061903	61843744
LGG	rs174572:61598288:C:T	FADS1	-0.192812	-4.078	5.3e-05	0.00704278	61830816
CESC	rs5792235:61596322:CA:C	FADS1	-0.277268	-4.10334	5.37e-05	0.0306325	61828850
STAD	rs174555:61579760:T:C	FADS1	-0.22367	-4.08167	5.43e-05	0.0209197	61812288
STAD	rs174556:61580635:C:T	FADS1	-0.22367	-4.08167	5.43e-05	0.0209197	61813163
CESC	rs1535:61597972:A:G	FADS1	-0.277624	-4.09769	5.5e-05	0.0311661	61830500
CESC	rs174536:61551927:A:C	FADS1	-0.280462	-4.09762	5.5e-05	0.0311729	61784455
LGG	rs174590:61616977:G:C	FADS1	-0.201878	-4.06811	5.52e-05	0.00729048	61849505
LGG	rs174573:61600327:G:A	FADS1	-0.193169	-4.06103	5.69e-05	0.00746807	61832855
CESC	rs174538:61560081:G:A	FADS1	-0.28631	-4.08597	5.76e-05	0.0323699	61792609
PRAD	rs174538:61560081:G:A	FADS1	-0.250425	-4.05241	5.93e-05	0.00700604	61792609
PRAD	rs99780:61596633:C:T	FADS1	-0.243304	-4.00965	7.07e-05	0.00812201	61829161
STAD	rs28456:61589481:A:G	FADS1	-0.218263	-4.01383	7.16e-05	0.0260749	61822009
PRAD	rs174576:61603510:C:A	FADS1	-0.236638	-4.00238	7.28e-05	0.00832216	61836038
PRAD	rs108499:61547237:C:T	FADS1	-0.252771	-4.00195	7.3e-05	0.0083334	61779765
PRAD	rs174578:61605499:T:A	FADS1	-0.23709	-4.00061	7.34e-05	0.0083709	61838027
STAD	rs174544:61567753:C:A	FADS1	-0.219897	-4.00507	7.42e-05	0.0268033	61800281
PRAD	rs174583:61609750:A:G:-	FADS1	0.233194	3.98766	7.74e-05	0.00875461	61842278
CESC	rs174583:61609750:A:G:-	FADS1	0.258548	4.00571	7.96e-05	0.0415354	61842278
LGG	rs174570:61597212:C:T:+	FADS1	-0.225838	-3.96621	8.39e-05	0.0103427	61829740
PRAD	rs174584:61610750:G:A	FADS1	-0.236233	-3.96063	8.63e-05	0.0095987	61843278
LGG	rs174565:61591636:C:G	FADS1	-0.229627	-3.95811	8.67e-05	0.0106288	61824164
STAD	rs174559:61581656:G:A	FADS1	-0.217839	-3.95444	9.11e-05	0.0313601	61814184
CESC	rs2524299:61604782:A:T:+	FADS1	-0.318551	-3.96439	9.39e-05	0.0469825	61837310
PRAD	rs2727265:61609004:C:A	FADS1	-0.377116	-3.92315	0.000100439	0.0108897	61841532
CESC	rs2107617:61481639:G:C	FADS1	-0.263774	-3.91842	0.000112542	0.0538638	61714167
PRAD	rs174577:61604814:A:C:+	FADS1	-0.228808	3.88314	0.000117885	0.0124405	61837342
PRAD	rs2524296:61601378:C:T	FADS1	-0.366758	-3.87706	0.000120778	0.0126906	61833906
LGG	rs174605:61626921:G:T:+	FADS1	-0.18419	-3.86711	0.000124954	0.0143403	61859449
PRAD	rs174580:61606642:A:G	FADS1	-0.228001	-3.85967	0.000129415	0.01343	61839170
PRAD	rs174581:61606683:G:A	FADS1	-0.228001	-3.85967	0.000129415	0.01343	61839211
LUSC	rs59802816:60604102:CAAAAAAAA:C	FADS1	-0.320433	-3.85247	0.00013298	0.031253	60836630
STAD	rs174584:61610750:G:A	FADS1	-0.203072	-3.84599	0.000140195	0.0435282	61843278
STAD	rs174577:61604814:A:C:+	FADS1	-0.204728	3.83909	0.000144046	0.0444204	61837342
CESC	rs174530:61546592:A:G	FADS1	-0.260422	-3.85167	0.000146017	0.0649433	61779120
CESC	rs2072113:61604967:C:T	FADS1	-0.330294	-3.84188	0.000151656	0.0667003	61837495
PRAD	rs174534:61549458:C:T:-	FADS1	0.231165	3.81333	0.000155376	0.0156156	61781986
LGG	rs174575:61602003:C:G	FADS1	-0.176572	-3.8112	0.000155865	0.0171739	61834531
STAD	rs99780:61596633:C:T	FADS1	-0.201592	-3.80045	0.000167523	0.0497497	61829161
PRAD	rs2845573:61601908:C:T:-	FADS1	0.355197	3.77904	0.000177677	0.0174256	61834436
PRAD	rs2845574:61601872:C:T	FADS1	-0.355197	-3.77904	0.000177677	0.0174256	61834400
LIHC	rs174609:61627811:T:C	FADS1	-0.245905	-3.78417	0.000181881	0.053002	61860339
GBM	rs2736595:61720538:G:A	FADS1	0.36716	3.85071	0.000186404	0.112168	61953066
STAD	rs174567:61593005:A:G	FADS1	-0.200585	-3.76444	0.000192607	0.0551054	61825533
STAD	rs174578:61605499:T:A	FADS1	-0.202121	-3.76327	0.00019348	0.0552971	61838027
LIHC	rs4963418:61533797:A:T	FADS1	0.330247	3.76761	0.00019386	0.0554901	61766325
COAD	rs2727270:61603237:C:T	FADS1	-0.415636	-3.7697	0.000202158	0.0561914	61835765
COAD	rs2727271:61603358:A:T	FADS1	-0.415636	-3.7697	0.000202158	0.0561914	61835886
CESC	rs2072114:61605215:A:G	FADS1	-0.321015	-3.75294	0.000213213	0.0847243	61837743
STAD	rs174566:61592362:A:G	FADS1	-0.19899	-3.72757	0.000221946	0.0610387	61824890
COAD	rs2072113:61604967:C:T	FADS1	-0.369386	-3.73938	0.000226752	0.0609684	61837495
COAD	rs2072114:61605215:A:G	FADS1	-0.369386	-3.73938	0.000226752	0.0609684	61837743
CESC	rs174570:61597212:C:T:+	FADS1	-0.311563	-3.73349	0.000229512	0.0889554	61829740
STAD	rs174576:61603510:C:A	FADS1	-0.198901	-3.71807	0.00023016	0.0626414	61836038
LGG	rs11407273:61627411:C:CT	FADS1	0.153805	3.71035	0.000230635	0.0235571	61859939
LUSC	rs56130163:60605547:C:T	FADS1	0.322946	3.70971	0.000232029	0.0477587	60838075
LUSC	rs7106391:60608443:A:G	FADS1	0.322946	3.70971	0.000232029	0.0477587	60840971
LGG	rs174589:61615803:C:G:-	FADS1	0.183427	3.70448	0.000235886	0.0239742	61848331
STAD	rs174580:61606642:A:G	FADS1	-0.199748	-3.71002	0.000237336	0.0640738	61839170
STAD	rs174581:61606683:G:A	FADS1	-0.199748	-3.71002	0.000237336	0.0640738	61839211
LIHC	rs174613:61628492:G:A	FADS1	-0.24064	-3.70696	0.000244393	0.0655893	61861020
READ	rs174570:61597212:C:T:+	FADS1	-0.66936	-3.86666	0.000246749	0.22362	61829740
STAD	rs174583:61609750:A:G:-	FADS1	0.199714	3.69827	0.000248205	0.0660918	61842278
STAD	rs174564:61588305:A:G	FADS1	-0.19971	-3.68762	0.000258453	0.0680167	61820833
PRAD	rs138766446:61602458:CCCA:C	FADS1	-0.346077	-3.67767	0.000262571	0.0239689	61834986
LIHC	rs174614:61628915:T:C	FADS1	-0.238071	-3.66704	0.000284176	0.07302	61861443
LIHC	rs174615:61628964:T:A	FADS1	-0.238071	-3.66704	0.000284176	0.07302	61861492
TGCT	rs174597:61621040:G:C	FADS1	-0.209411	-3.7256	0.000292817	0.135608	61853568
STAD	rs5792235:61596322:CA:C	FADS1	-0.196602	-3.64826	0.000299907	0.0756252	61828850
LGG	rs174455:61656117:A:G:+	FADS1	0.161859	-3.6388	0.000302924	0.029262	61888645
LUSC	rs11822479:60597302:C:T	FADS1	0.316144	3.63032	0.000313819	0.0597464	60829830
STAD	rs35473591:61586328:C:CT	FADS1	-0.197021	-3.62909	0.000322275	0.07953	61818856
CESC	rs174565:61591636:C:G	FADS1	-0.307716	-3.6331	0.000334047	0.114524	61824164
GBM	rs2727272:61721198:C:A	FADS1	0.349938	3.67584	0.000349437	0.165093	61953726
STAD	rs174535:61551356:T:C	FADS1	-0.195847	-3.59525	0.000365656	0.0869718	61783884
CESC	rs60507107:61463769:C:T	FADS1	0.359953	3.60699	0.000367815	0.121776	61696297
CESC	rs72315101:61462761:CTCTG:C	FADS1	0.359953	3.60699	0.000367815	0.121776	61695289
CESC	rs2727271:61603358:A:T	FADS1	-0.320156	-3.60403	0.000371836	0.122597	61835886
LGG	rs174619:61629666:A:G	FADS1	0.14819	3.57688	0.000382176	0.0351473	61862194
CESC	rs2727270:61603237:C:T	FADS1	-0.319629	-3.5955	0.000383668	0.125122	61835765
STAD	rs174562:61585144:A:G	FADS1	-0.193997	-3.56786	0.00040472	0.093191	61817672
READ	rs475601:60599397:G:A	FADS1	-0.505138	-3.71755	0.000405339	0.285097	60831925
GBM	rs2668899:61721639:A:G	FADS1	0.346677	3.63073	0.000409578	0.181576	61954167
LGG	rs174454:61650747:A:G:+	FADS1	-0.174501	-3.55752	0.0004107	0.0371672	61883275
STAD	rs174568:61593816:C:T	FADS1	-0.194572	-3.55981	0.000416927	0.0950882	61826344
STAD	rs3834458:61594920:CT:C	FADS1	-0.194572	-3.55981	0.000416927	0.0950882	61827448
PRAD	rs2727270:61603237:C:T	FADS1	-0.29679	-3.54947	0.000424838	0.0352517	61835765
KIRC	rs2524299:61604782:A:T:+	FADS1	-0.237509	-3.54749	0.0004254	0.0423971	61837310
STAD	rs174545:61569306:C:G	FADS1	-0.193246	-3.55185	0.000429331	0.0970592	61801834
STAD	rs174546:61569830:C:T	FADS1	-0.193188	-3.55171	0.000429551	0.0970941	61802358
STAD	rs174550:61571478:T:C	FADS1	-0.193188	-3.55171	0.000429551	0.0970941	61804006
STAD	rs174551:61573684:T:C	FADS1	-0.193188	-3.55171	0.000429551	0.0970941	61806212
STAD	rs174553:61575158:A:G	FADS1	-0.193188	-3.55171	0.000429551	0.0970941	61807686
STAD	rs174554:61579463:A:G	FADS1	-0.193188	-3.55171	0.000429551	0.0970941	61811991
LUSC	rs2074421:60610056:G:C	FADS1	0.311026	3.5444	0.000432446	0.0749459	60842584
PCPG	rs198755:61389853:A:G:+	FADS1	-0.458297	-3.59492	0.000436337	0.144745	61622381
READ	rs7112307:60599009:C:T	FADS1	-0.505708	-3.69358	0.000438561	0.297137	60831537
STAD	rs174536:61551927:A:C	FADS1	-0.19458	-3.54201	0.000445144	0.0994729	61784455
STAD	rs1535:61597972:A:G	FADS1	-0.192787	-3.54019	0.000448125	0.0999162	61830500
LGG	rs174610:61627833:A:G	FADS1	-0.145025	-3.5311	0.000452842	0.0400834	61860361
CESC	rs12274157:61477647:A:C	FADS1	0.35528	3.53968	0.000470244	0.142049	61710175
LAML	rs7481842:61639705:C:T	FADS1	-0.480386	-3.61728	0.000470754	0.180591	61872233
PRAD	rs2072114:61605215:A:G	FADS1	-0.283623	-3.51918	0.000475012	0.0384883	61837743
PCPG	rs11494183:62056083:A:G	FADS1	-0.290026	-3.56588	0.000483445	0.154521	62288611
PCPG	rs10897249:62059183:G:A	FADS1	-0.28725	-3.5622	0.000489749	0.155839	62291711
PCPG	rs10897250:62059275:A:T	FADS1	-0.28725	-3.5622	0.000489749	0.155839	62291803
PRAD	rs2727271:61603358:A:T	FADS1	-0.292784	-3.50983	0.000491588	0.0395381	61835886
PCPG	rs10792335:62055713:T:G	FADS1	-0.288604	-3.55031	0.000510652	0.160022	62288241
PCPG	rs10792336:62056692:A:G	FADS1	-0.288604	-3.55031	0.000510652	0.160022	62289220
PCPG	rs10897245:62055887:G:T	FADS1	-0.288604	-3.55031	0.000510652	0.160022	62288415
PCPG	rs11231010:62055961:T:C	FADS1	-0.288604	-3.55031	0.000510652	0.160022	62288489
PCPG	rs11231011:62057033:A:G	FADS1	-0.288604	-3.55031	0.000510652	0.160022	62289561
PCPG	rs11494184:62056213:A:C	FADS1	-0.288604	-3.55031	0.000510652	0.160022	62288741
PCPG	rs2091567:62055519:T:C	FADS1	-0.288604	-3.55031	0.000510652	0.160022	62288047
LUSC	rs72916908:60601423:C:T	FADS1	0.3064	3.49571	0.00051716	0.0848049	60833951
PRAD	rs2072113:61604967:C:T	FADS1	-0.283967	-3.49445	0.000520027	0.041329	61837495
LGG	rs174606:61626973:G:T	FADS1	-0.143462	-3.49305	0.000520709	0.0446467	61859501
KIRC	rs10750955:61159661:T:C	FADS1	0.248355	3.49204	0.000521646	0.0495663	61392189
PCPG	rs11602307:62060546:C:T:-	FADS1	-0.280537	-3.53507	0.000538653	0.165188	62293074
STAD	rs102274:61557826:T:C	FADS1	-0.191586	-3.48907	0.000540017	0.112915	61790354
KIRC	rs11382548:61165731:C:CA	FADS1	0.24195	3.47713	0.000550809	0.0516667	61398259
KIRC	rs7925113:61161873:A:G	FADS1	0.245581	3.47581	0.000553457	0.051844	61394401
STAD	rs174549:61571382:A:G:+	FADS1	0.193801	3.4821	0.000553836	0.114798	61803910
STAD	rs174537:61552680:G:T	FADS1	-0.190974	-3.47741	0.000563306	0.11607	61785208
PRAD	rs174458:61656995:C:T	FADS1	0.210461	3.46987	0.000568703	0.0443228	61889523
PRAD	rs174460:61657110:C:T	FADS1	0.210461	3.46987	0.000568703	0.0443228	61889638
LUAD	rs2526680:61611216:C:T	FADS1	-0.36763	-3.46758	0.000571523	0.0851415	61843744
KIRC	rs896832:61204639:A:G	FADS1	0.244437	3.46619	0.000573175	0.0532482	61437167
LGG	rs174609:61627811:T:C	FADS1	-0.142575	-3.46292	0.000581054	0.0485641	61860339
PRAD	rs35054729:60753045:A:AAT	FADS1	-0.201504	-3.46308	0.000582861	0.0451709	60985573
READ	rs589294:60711566:T:C	FADS1	-0.360638	-3.60462	0.000585997	0.336606	60944094
READ	rs589783:60711449:A:G	FADS1	-0.360638	-3.60462	0.000585997	0.336606	60943977
PCPG	rs56328758:62060154:C:T	FADS1	-0.284255	-3.50911	0.000589712	0.174233	62292682
PCPG	rs56408371:62060186:G:A	FADS1	-0.284255	-3.50911	0.000589712	0.174233	62292714
PCPG	rs56408877:62060195:C:T	FADS1	-0.284255	-3.50911	0.000589712	0.174233	62292723
ACC	rs11231085:62190448:C:G:-	FADS1	-0.409875	-3.65901	0.000591856	0.531683	62422976
GBM	rs972353:61717715:T:C	FADS1	0.337916	3.52118	0.000598878	0.225006	61950243
LIHC	rs174449:61640379:A:G:+	FADS1	0.220038	-3.46412	0.000599191	0.120934	61872907
UCS	rs9651726:61069358:A:G:-	FADS1	-0.612024	-3.80543	0.000603015	0.822979	61301886
READ	rs174565:61591636:C:G	FADS1	-0.646657	-3.5918	0.000610802	0.342417	61824164
GBM	rs972355:61717337:G:C	FADS1	0.338949	3.51372	0.000614378	0.228092	61949865
PCPG	rs11231012:62057473:T:C	FADS1	-0.285828	-3.49674	0.00061561	0.178596	62290001
PCPG	rs11537235:62057464:A:T	FADS1	-0.285828	-3.49674	0.00061561	0.178596	62289992
PCPG	rs11559604:62057439:T:G	FADS1	-0.285828	-3.49674	0.00061561	0.178596	62289967
PCPG	rs10897244:62055034:G:A	FADS1	-0.283888	-3.48817	0.000634193	0.181701	62287562
PCPG	rs11231009:62054867:A:G	FADS1	-0.283888	-3.48817	0.000634193	0.181701	62287395
PCPG	rs2103315:62055129:A:G	FADS1	-0.283888	-3.48817	0.000634193	0.181701	62287657
PCPG	rs10792338:62058230:A:G	FADS1	-0.282347	-3.48362	0.00064426	0.183323	62290758
PCPG	rs10897246:62057951:C:T	FADS1	-0.282347	-3.48362	0.00064426	0.183323	62290479
PCPG	rs10897247:62057999:C:A	FADS1	-0.282347	-3.48362	0.00064426	0.183323	62290527
PCPG	rs10897248:62058359:T:C	FADS1	-0.282347	-3.48362	0.00064426	0.183323	62290887
PCPG	rs11518680:62057740:T:A	FADS1	-0.282347	-3.48362	0.00064426	0.183323	62290268
PCPG	rs77090971:62058535:C:G	FADS1	-0.282347	-3.48362	0.00064426	0.183323	62291063
CESC	rs731842:61480191:T:C	FADS1	0.345214	3.44916	0.000650551	0.172137	61712719
LGG	rs174612:61628266:C:G	FADS1	-0.140758	-3.43137	0.00065123	0.0529616	61860794
HNSC	rs174548:61571348:C:G:+	FADS1	-0.173219	-3.42938	0.00065569	0.0907297	61803876
LGG	rs174617:61629166:A:G	FADS1	-0.140768	-3.42709	0.000661336	0.0535739	61861694
GBM	rs2736597:61718036:G:A	FADS1	0.331204	3.48507	0.000677555	0.240285	61950564
PCPG	rs11231013:62059667:C:G	FADS1	-0.280578	-3.4648	0.00068752	0.190122	62292195
STAD	rs57668028:61591995:GAA:G	FADS1	-0.190142	-3.42193	0.000687592	0.131949	61824523
OV	rs139280512:61271543:T:TCCCCTTGCTCCCTGGGCTGGG	FADS1	-0.222232	-3.43288	0.000688467	0.138191	61504071
STAD	rs174574:61600342:A:C	FADS1	0.185096	3.42137	0.000688966	0.132122	61832870
PRAD	rs174454:61650747:A:G:+	FADS1	-0.21687	-3.41306	0.000697918	0.0518627	61883275
PCPG	rs10792337:62058104:C:T	FADS1	-0.284344	-3.45737	0.000705357	0.192842	62290632
LGG	rs174456:61656182:G:T:-	FADS1	0.161591	3.40138	0.000725182	0.0574804	61888710
COAD	rs2524299:61604782:A:T:+	FADS1	-0.322146	-3.4203	0.000725786	0.134169	61837310
SARC	rs10897208:61791887:A:T:+	FADS1	-0.360261	-3.42169	0.00073436	0.214864	62024415
STAD	rs174538:61560081:G:A	FADS1	-0.18701	-3.39687	0.00075172	0.1395	61792609
KIRC	rs2943806:61202912:T:C	FADS1	0.236542	3.38897	0.000756757	0.0655105	61435440
KIRC	rs3018726:61198728:A:C	FADS1	0.239014	3.37608	0.000792278	0.067769	61431256
CESC	rs2845573:61601908:C:T:-	FADS1	0.304287	3.384	0.000818357	0.195785	61834436
PRAD	rs76349931:60761134:A:G	FADS1	-0.44508	-3.36657	0.000823549	0.0587542	60993662
READ	rs2023854:60697138:G:T:+	FADS1	0.338195	3.49822	0.000824412	0.385603	60929666
LGG	rs174613:61628492:G:A	FADS1	-0.138248	-3.36195	0.000834356	0.0638738	61861020
LGG	rs174614:61628915:T:C	FADS1	-0.138223	-3.36146	0.000835799	0.0639559	61861443
LGG	rs174615:61628964:T:A	FADS1	-0.138223	-3.36146	0.000835799	0.0639559	61861492
KIRC	rs730338:61242223:C:T:+	FADS1	-0.23183	-3.36011	0.000838451	0.0706239	61474751
CESC	rs1801390:61727438:C:T:+	FADS1	-0.487826	-3.37664	0.000839647	0.198621	61959966
HNSC	rs174560:61581764:T:C	FADS1	-0.169177	-3.35516	0.000854366	0.108927	61814292
PCPG	rs11231015:62061169:T:C	FADS1	-0.274913	-3.40105	0.000855229	0.214339	62293697
PCPG	rs11231016:62061170:G:A	FADS1	-0.274913	-3.40105	0.000855229	0.214339	62293698
PCPG	rs11231017:62061349:G:A	FADS1	-0.274913	-3.40105	0.000855229	0.214339	62293877
KIRC	rs2072113:61604967:C:T	FADS1	-0.230317	-3.35336	0.000858705	0.0718648	61837495
UCEC	rs3017105:62204235:A:C	FADS1	0.314611	3.39677	0.000870378	0.395721	62436763
TGCT	rs174595:61619893:C:T	FADS1	-0.196019	-3.40957	0.000874511	0.249279	61852421
KIRC	rs34378918:61197460:GC:G	FADS1	0.237098	3.34724	0.000877459	0.0729985	61429988
PCPG	rs11231019:62062869:A:G	FADS1	-0.274629	-3.38579	0.000900702	0.2204	62295397
LGG	rs5792240:61656541:A:AT	FADS1	0.159367	3.3373	0.000910175	0.0681191	61889069
CESC	rs2524296:61601378:C:T	FADS1	-0.307823	-3.35021	0.000920513	0.208826	61833906
LGG	rs35622765:61629656:A:ACT	FADS1	-0.13802	-3.33142	0.000929169	0.0691758	61862184
PRAD	rs11230570:60782634:G:A	FADS1	0.248806	3.33063	0.000934735	0.0645804	61015162
LGG	rs1151144:61656585:T:C	FADS1	0.158848	3.3271	0.000943385	0.0699481	61889113
LGG	rs1295988:61656658:A:C	FADS1	0.158848	3.3271	0.000943385	0.0699481	61889186
LGG	rs36047269:61656254:T:TC	FADS1	0.158848	3.3271	0.000943385	0.0699481	61888782
KIRC	rs2924435:61218976:A:G	FADS1	0.232553	3.32336	0.000954326	0.0775604	61451504
KIRC	rs6591655:61219265:G:A	FADS1	0.232553	3.32336	0.000954326	0.0775604	61451793
KIRC	rs7934229:61209133:T:C	FADS1	0.232553	3.32336	0.000954326	0.0775604	61441661
KIRC	rs35605696:61231177:A:G	FADS1	0.232183	3.31696	0.000975988	0.0788095	61463705
LIHC	rs74771917:61627960:C:T	FADS1	-0.337796	-3.32406	0.0009827	0.164763	61860488
BRCA	rs174616:61629122:C:T:-	FADS1	-0.11177	-3.30409	0.000984524	0.0598884	61861650
KIRC	rs2072114:61605215:A:G	FADS1	-0.223447	-3.30842	0.0010056	0.0805246	61837743
LIHC	rs198467:61533908:C:T:+	FADS1	-0.287984	-3.31641	0.00100914	0.16738	61766436
THYM	rs1792871:62004555:C:G:-	FADS1	0.659042	3.39168	0.00101383	0.253518	62237083
PRAD	rs10897134:60779358:T:C	FADS1	0.246115	3.30386	0.00102647	0.0691815	61011886
PRAD	rs2238003:61523735:C:T:+	FADS1	-0.21778	-3.30147	0.00103505	0.0696151	61756263
KIRC	rs921635:61173336:C:T	FADS1	0.226901	3.298	0.00104281	0.0826298	61405864
KIRC	rs10548537:61234275:ACTCT:A	FADS1	0.228615	3.29613	0.00104965	0.0830121	61466803
KIRC	rs3741265:61165280:A:G:+	FADS1	-0.226914	-3.29463	0.00105515	0.0833191	61397808
PCPG	rs11231018:62062509:C:T:-	FADS1	0.26196	3.33868	0.00105575	0.239547	62295037
PRAD	rs4564341:61573540:C:T	FADS1	-0.329955	-3.29461	0.00106005	0.0708623	61806068
LGG	rs174449:61640379:A:G:+	FADS1	0.135992	-3.29224	0.00106553	0.0764465	61872907
LUAD	rs73486900:60611256:C:T	FADS1	0.280675	3.28489	0.00109343	0.130738	60843784
LGG	rs174461:61657401:A:C	FADS1	0.15718	3.2809	0.00110834	0.078695	61889929
CESC	rs3018327:61441794:A:G	FADS1	-0.234335	-3.29556	0.00111119	0.231377	61674322
LUAD	rs2727265:61609004:C:A	FADS1	-0.336935	-3.27876	0.00111693	0.132509	61841532
LGG	rs174463:61657838:G:A	FADS1	0.157904	3.27834	0.00111824	0.0792104	61890366
LGG	rs174464:61657926:A:G	FADS1	0.157904	3.27834	0.00111824	0.0792104	61890454
CESC	rs2845574:61601872:C:T	FADS1	-0.296709	-3.29291	0.00112132	0.232507	61834400
KIRC	rs2727270:61603237:C:T	FADS1	-0.234032	-3.27613	0.00112517	0.0872399	61835765
LUSC	rs174541:61565908:T:C	FADS1	-0.189866	-3.2766	0.00112758	0.14175	61798436
KIRC	rs2727271:61603358:A:T	FADS1	-0.232907	-3.27459	0.00113121	0.0875783	61835886
PRAD	rs2905507:60751277:G:A	FADS1	-0.188688	-3.27234	0.00114516	0.0750168	60983805
UVM	rs11230500:60597708:C:T	FADS1	-0.331959	-3.42899	0.00115507	0.386521	60830236
PCPG	rs55792396:62060067:G:A	FADS1	-0.265908	-3.30886	0.00116641	0.252137	62292595
PCPG	rs55819929:62060306:GATAA:G	FADS1	-0.265908	-3.30886	0.00116641	0.252137	62292834
PCPG	rs56110530:62060073:A:T	FADS1	-0.265908	-3.30886	0.00116641	0.252137	62292601
PCPG	rs56291202:62060082:A:T	FADS1	-0.265908	-3.30886	0.00116641	0.252137	62292610
PCPG	rs61893566:62060433:A:G	FADS1	-0.265908	-3.30886	0.00116641	0.252137	62292961
LIHC	rs198462:61524119:G:A	FADS1	0.212717	3.27432	0.0011668	0.182511	61756647
THCA	rs1675105:61963615:A:G:+	FADS1	0.165646	3.26493	0.00117349	0.0609746	62196143
THCA	rs1615860:61967353:A:C	FADS1	0.163827	3.26296	0.00118149	0.0612882	62199881
HNSC	rs1675127:61891368:G:C	FADS1	0.271244	3.26167	0.00118429	0.135332	62123896
PRAD	rs33987300:60747799:A:AC	FADS1	-0.188894	-3.26234	0.0011854	0.0769396	60980327
KIRC	rs2943805:61207310:A:C:-	FADS1	0.225052	3.26052	0.0011876	0.0906351	61439838
STAD	rs174534:61549458:C:T:-	FADS1	0.173244	3.26376	0.00119646	0.184777	61781986
LGG	rs174459:61657050:C:T	FADS1	0.155951	3.25552	0.00121001	0.0838978	61889578
STAD	rs174547:61570783:C:T:+	FADS1	-0.17957	3.26005	0.00121178	0.186192	61803311
GBM	rs760306:61724292:C:T	FADS1	0.32556	3.3042	0.00124037	0.322103	61956820
GBM	rs909268:61723703:A:T	FADS1	0.32556	3.3042	0.00124037	0.322103	61956231
STAD	rs174533:61549025:G:A	FADS1	-0.180483	-3.25196	0.00124585	0.18919	61781553
STAD	rs108499:61547237:C:T	FADS1	-0.18058	-3.25159	0.00124742	0.189335	61779765
CESC	rs81659:61467052:A:G	FADS1	0.214463	3.25341	0.00128271	0.249382	61699580
BRCA	rs174612:61628266:C:G	FADS1	-0.111058	-3.22718	0.00128819	0.0728821	61860794
THCA	rs1729372:61969011:G:A	FADS1	0.162333	3.23551	0.00129845	0.0658324	62201539
THCA	rs1729373:61969246:T:C	FADS1	0.162333	3.23551	0.00129845	0.0658324	62201774
THCA	rs1729374:61969430:A:G	FADS1	0.162333	3.23551	0.00129845	0.0658324	62201958
BRCA	rs174606:61626973:G:T	FADS1	-0.111673	-3.22378	0.00130343	0.0735117	61859501
PRAD	rs3019562:60745068:C:G:+	FADS1	-0.183962	-3.23409	0.00130623	0.0825013	60977596
PRAD	rs61897795:61618169:A:G	FADS1	-0.263454	-3.23116	0.00131942	0.0830971	61850697
KIRC	rs2860196:61199664:G:A	FADS1	0.229559	3.22954	0.00132111	0.0976102	61432192
KIRC	rs896831:61204361:A:C	FADS1	0.229559	3.22954	0.00132111	0.0976102	61436889
UCEC	rs2509979:62204613:C:T:+	FADS1	-0.304128	-3.26536	0.00135098	0.45676	62437141
CESC	rs879486:61475233:T:C	FADS1	0.217651	3.23772	0.0013526	0.256351	61707761
HNSC	rs174561:61582708:T:C	FADS1	-0.168083	-3.22252	0.00135476	0.147313	61815236
THCA	rs174555:61579760:T:C	FADS1	-0.166172	-3.221	0.00136453	0.0683266	61812288
THCA	rs174556:61580635:C:T	FADS1	-0.166172	-3.221	0.00136453	0.0683266	61813163
THCA	rs174557:61581368:A:G	FADS1	-0.166172	-3.221	0.00136453	0.0683266	61813896
LUSC	rs4246215:61564299:G:T:+	FADS1	-0.18911	-3.21745	0.00138173	0.160388	61796827
LUAD	rs880739:60611863:G:A	FADS1	0.266756	3.21634	0.00138439	0.151462	60844391
BRCA	rs174617:61629166:A:G	FADS1	-0.110445	-3.20603	0.00138574	0.0768238	61861694
KIRC	rs4939521:61167109:A:G	FADS1	0.245208	3.21294	0.00139825	0.101489	61399637
THCA	rs2526680:61611216:C:T	FADS1	-0.244745	-3.20915	0.0014208	0.070412	61843744
LUSC	rs4939474:60663629:C:T:-	FADS1	-0.169716	-3.20372	0.00144783	0.164784	60896157
BRCA	rs174610:61627833:A:G	FADS1	-0.110065	-3.19164	0.00145599	0.079633	61860361
LAML	rs6591664:61640521:G:A	FADS1	-0.439216	-3.27387	0.00146196	0.316966	61873049
PRAD	rs61530425:60733083:G:GC	FADS1	-0.288628	-3.2004	0.00146529	0.0895445	60965611
LGG	rs174616:61629122:C:T:-	FADS1	-0.131134	-3.19933	0.00146656	0.0962457	61861650
CESC	rs7125196:61272565:C:T:+	FADS1	0.269899	3.21101	0.00147974	0.268142	61505093
UCEC	rs12787684:62205537:A:G:-	FADS1	0.300881	3.23561	0.00148971	0.470371	62438065
THCA	rs174544:61567753:C:A	FADS1	-0.164567	-3.19491	0.00149118	0.0730028	61800281
KIRC	rs3018727:61179006:T:C	FADS1	0.220279	3.19339	0.00149438	0.10626	61411534
STAD	rs4246215:61564299:G:T:+	FADS1	-0.174491	-3.19601	0.00150694	0.210352	61796827
KIRC	rs17702:61213920:T:C	FADS1	0.224186	3.19007	0.0015113	0.107063	61446448
LGG	rs1000778:61655305:A:G	FADS1	0.152738	3.18927	0.00151747	0.0986147	61887833
PRAD	rs2905516:60767694:A:G	FADS1	0.361566	3.18799	0.0015282	0.0922851	61000222
CESC	rs4564341:61573540:C:T	FADS1	-0.323915	-3.20074	0.00153154	0.272725	61806068
PRAD	rs2905685:60730094:T:C	FADS1	-0.289416	-3.18663	0.00153525	0.0925889	60962622
PRAD	rs12275418:60779823:G:A	FADS1	0.239712	3.1823	0.00155793	0.0935608	61012351
KIRC	rs896829:61241380:T:C	FADS1	0.225571	3.17706	0.00157935	0.110326	61473908
PRAD	rs553015:60817026:T:A	FADS1	0.22177	3.17215	0.00161222	0.0958359	61049554
PRAD	rs473756:60728321:C:T:+	FADS1	0.179025	3.16997	0.0016241	0.0963142	60960849
SARC	rs11603737:61932940:A:C:-	FADS1	-0.188377	-3.18761	0.00163024	0.31708	62165468
LUAD	rs2845573:61601908:C:T:-	FADS1	0.302889	3.16425	0.00165169	0.168649	61834436
THCA	rs174549:61571382:A:G:+	FADS1	0.162637	3.16097	0.00167229	0.0793978	61803910
GBM	rs2524294:61721234:G:A	FADS1	0.309697	3.21088	0.00167934	0.363958	61953762
GBM	rs2668898:61725498:C:T:-	FADS1	-0.316384	-3.20893	0.00168994	0.364961	61958026
CESC	rs1023521:60632462:T:A	FADS1	0.25544	3.17105	0.00169075	0.286313	60864990
THCA	rs7394579:61581450:A:G	FADS1	-0.17411	-3.15574	0.00170196	0.0804198	61813978
PAAD	rs2074225:60776306:C:T	FADS1	-0.234597	-3.19365	0.00170593	0.297475	61008834
PAAD	rs174549:61571382:A:G:+	FADS1	0.298106	3.19289	0.0017101	0.297834	61803910
PAAD	rs174544:61567753:C:A	FADS1	-0.298106	-3.19289	0.0017101	0.297834	61800281
PAAD	rs174555:61579760:T:C	FADS1	-0.298106	-3.19289	0.0017101	0.297834	61812288
PAAD	rs174556:61580635:C:T	FADS1	-0.298106	-3.19289	0.0017101	0.297834	61813163
KICH	rs2943805:61207310:A:C:-	FADS1	-0.928845	-3.35151	0.00173598	0.586756	61439838
OV	rs1794072:61303803:A:G:-	FADS1	0.21796	3.16215	0.00174014	0.230437	61536331
BRCA	rs7947046:61259751:C:T:+	FADS1	0.162213	3.1368	0.0017548	0.0909811	61492279
THCA	rs1792876:61963632:A:G	FADS1	0.161826	3.14615	0.00175753	0.0823179	62196160
PRAD	rs72928519:60789681:G:A	FADS1	0.23655	3.14628	0.00175858	0.101857	61022209
SKCM	rs17704641:61183388:C:T:+	FADS1	-0.552981	-3.23689	0.00177491	0.558143	61415916
UCEC	rs35708254:62205736:A:AC	FADS1	0.293505	3.18151	0.00177649	0.495363	62438264
HNSC	rs5792242:61780906:T:TG	FADS1	0.169332	3.13788	0.00180361	0.175507	62013434
KIRC	rs2277285:61196988:T:G	FADS1	0.223601	3.13419	0.00182409	0.12161	61429516
STAD	rs102275:61557803:T:C	FADS1	-0.17259	-3.13823	0.00182896	0.233199	61790331
KIRC	rs2924443:61233512:G:A	FADS1	0.221048	3.13311	0.00183069	0.1219	61466040
THCA	rs2072113:61604967:C:T	FADS1	-0.207973	-3.1336	0.00183289	0.084854	61837495
LIHC	rs2107617:61481639:G:C	FADS1	-0.207608	-3.14042	0.00183325	0.235688	61714167
CESC	rs1791785:61442813:A:G:-	FADS1	0.220598	3.14461	0.00184532	0.298363	61675341
PRAD	rs175130:60835782:C:T:-	FADS1	-0.19879	-3.12941	0.00186054	0.105943	61068310
GBM	rs1800007:61719387:A:G:-	FADS1	0.30283	3.17711	0.00187109	0.380537	61951915
UVM	rs7482316:61640198:A:G:+	FADS1	-0.602557	-3.26585	0.00188166	0.45811	61872726
READ	rs11571288:60619764:C:G	FADS1	-0.35573	-3.23103	0.00189141	0.511596	60852292
LUAD	rs7131412:61700455:C:T	FADS1	0.198799	3.12376	0.00189155	0.182664	61932983
HNSC	rs11605994:61770839:C:T	FADS1	0.176535	3.12303	0.00189526	0.180771	62003367
HNSC	rs4963446:61775257:G:A	FADS1	0.176535	3.12303	0.00189526	0.180771	62007785
HNSC	rs3758970:61893690:T:C	FADS1	0.256836	3.12215	0.00190078	0.181085	62126218
HNSC	rs3758971:61893663:T:C	FADS1	0.256836	3.12215	0.00190078	0.181085	62126191
COAD	rs2524296:61601378:C:T	FADS1	-0.391235	-3.13685	0.0019034	0.234669	61833906
HNSC	rs28456:61589481:A:G	FADS1	-0.160241	-3.12007	0.001914	0.181784	61822009
PRAD	rs12360861:60777073:G:A	FADS1	0.236198	3.12073	0.00191509	0.108077	61009601
PRAD	rs12418337:60775627:G:T	FADS1	0.236198	3.12073	0.00191509	0.108077	61008155
LGG	rs174457:61656975:T:C	FADS1	0.149148	3.11848	0.00192458	0.1164	61889503
THCA	rs174561:61582708:T:C	FADS1	-0.161178	-3.11797	0.00193084	0.088095	61815236
THCA	rs2727271:61603358:A:T	FADS1	-0.211532	-3.11738	0.00193464	0.0882235	61835886
CESC	rs61898525:61453604:G:A	FADS1	-0.227952	-3.12626	0.00196021	0.306834	61686132
LUAD	rs138766446:61602458:CCCA:C	FADS1	-0.312973	-3.11299	0.00196053	0.186512	61834986
PCPG	rs10897208:61791887:A:T:+	FADS1	-0.462247	-3.14976	0.00196331	0.322947	62024415
PRAD	rs12417503:60785463:C:T	FADS1	0.22745	3.10925	0.0019895	0.110899	61017991
KICH	rs10897158:61165741:C:G:+	FADS1	0.915249	3.29938	0.00201064	0.6057	61398269
KICH	rs11230701:61226398:A:G:+	FADS1	0.915249	3.29938	0.00201064	0.6057	61458926
KICH	rs3017602:61206798:A:G:+	FADS1	0.915249	3.29938	0.00201064	0.6057	61439326
KICH	rs3018729:61223113:C:T:-	FADS1	0.915249	3.29938	0.00201064	0.6057	61455641
LUAD	rs41465646:60619078:G:A	FADS1	0.256946	3.1023	0.0020313	0.190391	60851606
THCA	rs174560:61581764:T:C	FADS1	-0.15788	-3.09513	0.0020827	0.0930353	61814292
MESO	rs2298823:61959819:C:G	FADS1	-0.443137	-3.21299	0.00208513	0.604696	62192347
PRAD	rs7123987:60770192:T:C	FADS1	0.354307	3.09189	0.0021071	0.115348	61002720
GBM	rs1292934:61755015:A:G:+	FADS1	0.325662	3.13763	0.00212099	0.400465	61987543
MESO	rs1792902:61975755:C:G:+	FADS1	-0.368446	-3.20686	0.00212357	0.606449	62208283
UVM	rs6591664:61640521:G:A	FADS1	0.597008	3.22465	0.00212412	0.47699	61873049
UVM	rs7481842:61639705:C:T	FADS1	0.597008	3.22465	0.00212412	0.47699	61872233
THCA	rs2727270:61603237:C:T	FADS1	-0.209481	-3.08699	0.00213944	0.0948884	61835765
PRAD	rs2107617:61481639:G:C	FADS1	-0.172125	-3.08664	0.00214388	0.116709	61714167
CESC	rs11230779:61449533:A:G	FADS1	-0.228803	-3.09799	0.00215009	0.320282	61682061
PRAD	rs28546162:60772381:G:A	FADS1	0.23332	3.08481	0.00215688	0.11721	61004909
READ	rs11230503:60613357:C:T:+	FADS1	-0.400425	-3.18698	0.00216068	0.532653	60845885
UCEC	rs11230589:60858487:C:G:+	FADS1	-0.414764	-3.11991	0.00216504	0.522332	61091015
PAAD	rs174557:61581368:A:G	FADS1	-0.294255	-3.11813	0.00217495	0.334711	61813896
LUAD	rs2845574:61601872:C:T	FADS1	-0.302409	-3.0796	0.00218939	0.19877	61834400
PRAD	rs3019550:60747236:G:A	FADS1	-0.177548	-3.08005	0.00219092	0.118451	60979764
TGCT	rs3017095:62178624:G:A	FADS1	-0.154505	-3.12691	0.00219406	0.37661	62411152
KICH	rs1037448:61134532:A:G:-	FADS1	-0.930728	-3.26768	0.00219739	0.616241	61367060
HNSC	rs12789285:61779988:C:G	FADS1	0.171485	3.07601	0.00221447	0.197907	62012516
READ	rs2469887:60704213:C:T	FADS1	-0.321056	-3.17878	0.0022146	0.535796	60936741
READ	rs525574:60703260:A:G	FADS1	-0.321056	-3.17878	0.0022146	0.535796	60935788
READ	rs630671:60705837:C:T	FADS1	-0.321056	-3.17878	0.0022146	0.535796	60938365
LUAD	rs7125995:60617913:A:G	FADS1	0.253886	3.06847	0.00227102	0.202903	60850441
LGG	rs174620:61629747:A:G	FADS1	-0.12549	-3.06502	0.00229637	0.131125	61862275
CESC	rs198755:61389853:A:G:+	FADS1	0.36835	3.07434	0.00232187	0.33146	61622381
THYM	rs116873148:61914260:G:A	FADS1	0.389313	3.12789	0.00233762	0.376884	62146788
KIRC	rs11230692:61190375:T:C	FADS1	0.236403	3.05797	0.00234731	0.143599	61422903
KIRC	rs112167183:61232287:C:T	FADS1	-0.242976	-3.05213	0.00239265	0.145381	61464815
CESC	rs115702847:61447356:T:A	FADS1	0.324095	3.05922	0.00243819	0.338682	61679884
PAAD	rs174561:61582708:T:C	FADS1	-0.290418	-3.08207	0.00243868	0.352655	61815236
LUSC	rs11230500:60597708:C:T	FADS1	-0.189581	-3.0441	0.0024633	0.222392	60830236
THCA	rs138766446:61602458:CCCA:C	FADS1	-0.233712	-3.03741	0.00251673	0.106487	61834986
PRAD	rs198421:61518237:A:G:+	FADS1	-0.228982	-3.0365	0.00252642	0.130331	61750765
TGCT	rs17704641:61183388:C:T:+	FADS1	-0.2228	-3.07965	0.00254455	0.40006	61415916
LUSC	rs174547:61570783:C:T:+	FADS1	-0.175925	3.03218	0.00256069	0.226977	61803311
MESO	rs2074422:60609972:A:G:+	FADS1	0.431139	3.14298	0.00256532	0.631014	60842500
PRAD	rs61899224:60776806:G:A	FADS1	0.229908	3.03111	0.00257103	0.131864	61009334
READ	rs61897793:61599347:G:A	FADS1	0.390041	3.12756	0.00258104	0.558858	61831875
LUSC	rs1122409:60605794:C:T	FADS1	0.251325	3.02679	0.0026059	0.229131	60838322
LAML	rs4963279:61771901:G:A	FADS1	0.503325	3.08759	0.00261806	0.403245	62004429
READ	rs2469884:60701920:C:T	FADS1	-0.317584	-3.12225	0.00262207	0.561331	60934448
READ	rs552940:60702625:G:A	FADS1	-0.317584	-3.12225	0.00262207	0.561331	60935153
READ	rs555618:60702347:A:T	FADS1	-0.317584	-3.12225	0.00262207	0.561331	60934875
READ	rs555622:60702346:G:T	FADS1	-0.317584	-3.12225	0.00262207	0.561331	60934874
READ	rs7715:60701987:G:A	FADS1	-0.317584	-3.12225	0.00262207	0.561331	60934515
READ	rs9513:60701136:C:G	FADS1	-0.317584	-3.12225	0.00262207	0.561331	60933664
THCA	rs2463839:61971598:C:G	FADS1	0.15242	3.02414	0.00262758	0.109751	62204126
LGG	rs61897795:61618169:A:G	FADS1	-0.19144	-3.02234	0.00263928	0.143737	61850697
ACC	rs10897271:62187186:A:G:-	FADS1	-0.342114	-3.15795	0.00264522	0.721927	62419714
MESO	rs148777566:61938414:T:TTTC	FADS1	-0.389597	-3.13223	0.00264768	0.634846	62170942
LUAD	rs2845572:61614595:G:A	FADS1	-0.313483	-3.01407	0.00271154	0.22365	61847123
THCA	rs4939474:60663629:C:T:-	FADS1	0.137201	3.01411	0.00271426	0.112235	60896157
PRAD	rs2524299:61604782:A:T:+	FADS1	-0.24312	-3.01096	0.00274447	0.137659	61837310
READ	rs512233:60700991:A:G	FADS1	-0.310975	-3.10575	0.00275368	0.568088	60933519
READ	rs616270:60700950:C:G	FADS1	-0.310975	-3.10575	0.00275368	0.568088	60933478
CESC	rs174534:61549458:C:T:-	FADS1	0.206195	3.02124	0.00275444	0.35708	61781986
GBM	rs3017105:62204235:A:C	FADS1	-0.292879	-3.05386	0.00275704	0.438646	62436763
PRAD	rs175126:60833624:A:G:+	FADS1	-0.173689	-3.00868	0.00276473	0.138321	61066152
PRAD	rs1151144:61656585:T:C	FADS1	0.183605	3.0084	0.00276723	0.138405	61889113
PRAD	rs1295988:61656658:A:C	FADS1	0.183605	3.0084	0.00276723	0.138405	61889186
PRAD	rs174457:61656975:T:C	FADS1	0.183605	3.0084	0.00276723	0.138405	61889503
PRAD	rs36047269:61656254:T:TC	FADS1	0.183605	3.0084	0.00276723	0.138405	61888782
PRAD	rs5792240:61656541:A:AT	FADS1	0.183605	3.0084	0.00276723	0.138405	61889069
CESC	rs60399071:61443155:G:A	FADS1	0.312882	3.01933	0.00277127	0.357918	61675683
READ	rs3794041:60696928:A:G:-	FADS1	0.310671	3.10274	0.0027783	0.569288	60929456
PCPG	rs35328961:62063899:C:CA	FADS1	-0.249925	-3.03449	0.00282912	0.377315	62296427
LIHC	rs12224554:61823723:C:T	FADS1	-0.240014	-3.00579	0.00284354	0.294307	62056251
LIHC	rs198464:61521621:C:T:-	FADS1	0.193621	3.00542	0.00284687	0.294473	61754149
LGG	rs516722:61472973:G:T:+	FADS1	-0.371385	-2.99313	0.00290048	0.152859	61705501
READ	rs112814977:60696554:CAAACT:C	FADS1	-0.309335	-3.08805	0.00290156	0.575455	60929082
READ	rs2074414:60698712:A:G	FADS1	-0.309335	-3.08805	0.00290156	0.575455	60931240
READ	rs3794042:60696884:T:C	FADS1	-0.309335	-3.08805	0.00290156	0.575455	60929412
READ	rs968567:61595564:C:T	FADS1	0.386271	3.08594	0.00291974	0.576555	61828092
READ	rs4939480:60697905:C:T:+	FADS1	0.304158	3.08577	0.00292121	0.576626	60930433
PRAD	rs11230561:60771370:G:A	FADS1	0.226315	2.98905	0.00294507	0.144126	61003898
PRAD	rs10792300:60730921:C:T	FADS1	-0.17412	-2.98647	0.00296962	0.144906	60963449
ACC	rs2943805:61207310:A:C:-	FADS1	0.666101	3.11738	0.00297087	0.731409	61439838
PRAD	rs550421:60731771:G:A	FADS1	-0.169254	-2.98623	0.00297192	0.144981	60964299
PRAD	rs12420028:60772860:C:T	FADS1	0.22618	2.98457	0.00298773	0.145494	61005388
PRAD	rs56103919:60771980:G:A	FADS1	0.22618	2.98457	0.00298773	0.145494	61004508
PRAD	rs72926536:60776333:C:T	FADS1	0.22618	2.98457	0.00298773	0.145494	61008861
BRCA	rs174614:61628915:T:C	FADS1	-0.102381	-2.97471	0.0029987	0.130581	61861443
BRCA	rs174615:61628964:T:A	FADS1	-0.102381	-2.97471	0.0029987	0.130581	61861492
MESO	rs34147856:61946329:G:A	FADS1	-0.412655	-3.08623	0.00302871	0.653817	62178857
MESO	rs34931736:61946203:G:A	FADS1	-0.412655	-3.08623	0.00302871	0.653817	62178731
MESO	rs4963474:61952029:G:A	FADS1	-0.412655	-3.08623	0.00302871	0.653817	62184557
LIHC	rs10709102:61523300:GA:G	FADS1	0.19474	2.98493	0.00303942	0.303825	61755828
HNSC	rs1792888:61917002:A:G	FADS1	0.210179	2.97617	0.00306209	0.237272	62149530
GBM	rs2429863:61370889:C:G:+	FADS1	-0.52042	-3.0198	0.00306291	0.454448	61603417
HNSC	rs174544:61567753:C:A	FADS1	-0.154198	-2.97568	0.00306695	0.237482	61800281
READ	rs2074415:60698375:G:T:+	FADS1	-0.303116	-3.06637	0.0030929	0.582317	60930903
PRAD	rs367606507:60784623:CCTT:C	FADS1	0.197946	2.97191	0.00311134	0.149353	61017151
PAAD	rs174530:61546592:A:G	FADS1	-0.249173	-3.00022	0.0031507	0.391945	61779120
CESC	rs4963304:61446352:A:G	FADS1	0.199887	2.97456	0.00319452	0.379645	61678880
STAD	rs174541:61565908:T:C	FADS1	-0.163099	-2.96674	0.00319511	0.306047	61798436
PRAD	rs174461:61657401:A:C	FADS1	0.181136	2.96237	0.00320753	0.15235	61889929
LGG	rs174618:61629322:A:G:-	FADS1	-0.121181	-2.96114	0.00321344	0.163277	61861850
PRAD	rs174459:61657050:C:T	FADS1	0.180942	2.96072	0.00322445	0.152859	61889578
READ	rs550997:60710089:C:T:+	FADS1	-0.309885	-3.05206	0.00322556	0.588139	60942617
CESC	rs138766446:61602458:CCCA:C	FADS1	-0.282575	-2.97081	0.00323256	0.381633	61834986
MESO	rs12420642:61971851:G:A	FADS1	-0.405582	-3.06309	0.00323918	0.662717	62204379
HNSC	rs174555:61579760:T:C	FADS1	-0.153213	-2.95734	0.00325198	0.245145	61812288
HNSC	rs174556:61580635:C:T	FADS1	-0.153213	-2.95734	0.00325198	0.245145	61813163
THCA	rs174548:61571348:C:G:+	FADS1	-0.150415	-2.95728	0.00325728	0.127297	61803876
THCA	rs2845573:61601908:C:T:-	FADS1	0.225584	2.95537	0.00327716	0.127828	61834436
THCA	rs2524299:61604782:A:T:+	FADS1	-0.191823	-2.95518	0.00327916	0.127883	61837310
MESO	rs2463839:61971598:C:G	FADS1	0.401887	3.05832	0.00328416	0.664167	62204126
CESC	rs2097853:61466267:G:T	FADS1	0.317619	2.96574	0.00328469	0.384149	61698795
PRAD	rs10897278:62213068:G:A	FADS1	-0.182783	-2.95429	0.00329112	0.154866	62445596
UVM	rs60709859:62317925:GT:G	FADS1	-0.263719	-3.06829	0.00333841	0.540044	62550453
THCA	rs34147856:61946329:G:A	FADS1	-0.151072	-2.94911	0.00334309	0.129553	62178857
THCA	rs34931736:61946203:G:A	FADS1	-0.151072	-2.94911	0.00334309	0.129553	62178731
UVM	rs3763843:60624517:C:G	FADS1	0.277631	3.06486	0.00337118	0.541353	60857045
UVM	rs4373948:60628691:A:G	FADS1	0.277631	3.06486	0.00337118	0.541353	60861219
PRAD	rs11230573:60792180:C:A	FADS1	0.198338	2.94486	0.00339123	0.157871	61024708
PRAD	rs11230574:60792181:G:T	FADS1	0.198338	2.94486	0.00339123	0.157871	61024709
HNSC	rs7131412:61700455:C:T	FADS1	0.160616	2.94238	0.00341037	0.251378	61932983
THCA	rs174559:61581656:G:A	FADS1	-0.157747	-2.93806	0.00346231	0.132652	61814184
UVM	rs11604814:62027308:C:T	FADS1	0.373907	3.05546	0.00346265	0.545405	62259836
UVM	rs12798472:62035219:G:C	FADS1	0.373907	3.05546	0.00346265	0.545405	62267747
UVM	rs12800927:62035677:C:T	FADS1	0.373907	3.05546	0.00346265	0.545405	62268205
UVM	rs34362582:62027965:C:A	FADS1	0.373907	3.05546	0.00346265	0.545405	62260493
LUSC	rs72916916:60604224:C:T	FADS1	0.243642	2.93558	0.00349072	0.266683	60836752
READ	rs1236486:60701754:C:T	FADS1	-0.305432	-3.02296	0.00351177	0.600476	60934282
BRCA	rs174613:61628492:G:A	FADS1	-0.100941	-2.92505	0.00351685	0.144719	61861020
PCPG	rs11230996:62024299:C:T	FADS1	-0.251148	-2.96296	0.00353109	0.410697	62256827
CESC	rs59200224:61450137:A:G	FADS1	0.317986	2.94138	0.00354568	0.39599	61682665
CESC	rs72918042:61451548:C:G	FADS1	0.317986	2.94138	0.00354568	0.39599	61684076
GBM	rs972354:61717607:C:T	FADS1	0.472846	2.97078	0.00355819	0.477944	61950135
THCA	rs2524296:61601378:C:T	FADS1	-0.223979	-2.92851	0.00356858	0.135395	61833906
PAAD	rs174533:61549025:G:A	FADS1	-0.252303	-2.95776	0.00359121	0.412402	61781553
PRAD	rs61897793:61599347:G:A	FADS1	-0.234593	-2.92626	0.0035968	0.163794	61831875
PRAD	rs11231093:62210822:G:A	FADS1	-0.18118	-2.92501	0.00361101	0.164196	62443350
READ	rs534125:60700864:C:T	FADS1	-0.300099	-3.01292	0.00361581	0.604127	60933392
UVM	rs61896567:62039646:A:G	FADS1	0.384029	3.0398	0.00362016	0.552222	62272174
KICH	rs7118316:61148169:A:G	FADS1	-0.983606	-3.08628	0.00362469	0.677114	61380697
PRAD	rs174456:61656182:G:T:-	FADS1	0.178991	2.92317	0.00363209	0.164801	61888710
HNSC	rs174557:61581368:A:G	FADS1	-0.151534	-2.92223	0.00363492	0.259715	61813896
THCA	rs2845572:61614595:G:A	FADS1	-0.218505	-2.92206	0.00364194	0.137265	61847123
THCA	rs34382451:61946602:C:CT	FADS1	-0.149611	-2.92004	0.00366516	0.137846	62179130
KIRC	rs112830700:61133980:G:A	FADS1	-0.227168	-2.91917	0.00366725	0.189635	61366508
TGCT	rs174587:61612830:C:T	FADS1	-0.17719	-2.96009	0.00367553	0.4535	61845358
LAML	rs174449:61640379:A:G:+	FADS1	-0.282221	2.97426	0.00368944	0.454121	61872907
UCEC	rs175126:60833624:A:G:+	FADS1	0.271756	2.94901	0.00369214	0.592327	61066152
MESO	rs10897237:61976792:C:G	FADS1	-0.352214	-3.01681	0.00370165	0.680218	62209320
LUSC	rs679682:60630396:C:T	FADS1	-0.178931	-2.91652	0.00370716	0.274734	60862924
THCA	rs2072114:61605215:A:G	FADS1	-0.188684	-2.91166	0.00376317	0.140336	61837743
PCPG	rs4280004:62064844:G:C	FADS1	-0.244142	-2.94052	0.00378232	0.421443	62297372
PCPG	rs4477443:62064841:T:C	FADS1	-0.244142	-2.94052	0.00378232	0.421443	62297369
MESO	rs34382451:61946602:C:CT	FADS1	-0.404236	-3.00804	0.003796	0.682693	62179130
UVM	rs2241908:62555242:A:G	FADS1	-0.279644	-3.02302	0.00379639	0.559916	62787770
LUSC	rs11822529:60597538:C:T	FADS1	0.244217	2.90775	0.0038108	0.278438	60830066
LUAD	rs2524296:61601378:C:T	FADS1	-0.288553	-2.9026	0.00386791	0.268761	61833906
MESO	rs175110:60824609:G:T	FADS1	0.348777	3.00124	0.00387067	0.68471	61057137
SKCM	rs10792326:61792714:C:T:-	FADS1	-0.300327	-2.97435	0.00390605	0.666319	62025242
CESC	rs549366:60611519:C:G	FADS1	0.211042	2.91011	0.00390852	0.411315	60844047
UVM	rs4693:62564009:T:C	FADS1	0.278253	3.01265	0.00390915	0.564842	62796537
PRAD	rs11230550:60752006:C:T:-	FADS1	0.240498	2.89894	0.00391947	0.172878	60984534
UVM	rs11288322:62331816:TC:T	FADS1	-0.270061	-3.01112	0.00392611	0.565582	62564344
UVM	rs2428551:62329758:T:A	FADS1	-0.270061	-3.01112	0.00392611	0.565582	62562286
UVM	rs58720921:62332306:A:G	FADS1	-0.270061	-3.01112	0.00392611	0.565582	62564834
UVM	rs7937146:62331880:A:G	FADS1	-0.270152	-3.00917	0.00394779	0.566321	62564408
LUSC	rs11230522:60703076:C:T:+	FADS1	-0.17467	-2.89534	0.00396203	0.283483	60935604
PRAD	rs2845572:61614595:G:A	FADS1	-0.270529	-2.89546	0.00396235	0.174064	61847123
LUSC	rs956708:60599421:G:C	FADS1	-0.182842	-2.89328	0.0039876	0.2844	60831949
LGG	rs4963418:61533797:A:T	FADS1	0.123199	2.88951	0.00402914	0.187998	61766325
PRAD	rs482486:60811075:T:C	FADS1	0.219918	2.88944	0.00403774	0.176064	61043603
TGCT	rs174590:61616977:G:C	FADS1	-0.168408	-2.9284	0.00404467	0.467922	61849505
CESC	rs679682:60630396:C:T	FADS1	0.225994	2.89895	0.00404599	0.416651	60862924
LUSC	rs1023521:60632462:T:A	FADS1	-0.177029	-2.88803	0.00405365	0.286639	60864990
KICH	rs169167:61389602:C:A	FADS1	0.72501	3.04405	0.00406463	0.689852	61622130
KICH	rs198749:61388016:A:G	FADS1	0.72501	3.04405	0.00406463	0.689852	61620544
KICH	rs198750:61388090:C:T	FADS1	0.72501	3.04405	0.00406463	0.689852	61620618
KICH	rs198751:61388357:G:A	FADS1	0.72501	3.04405	0.00406463	0.689852	61620885
KICH	rs198752:61388668:G:A	FADS1	0.72501	3.04405	0.00406463	0.689852	61621196
KICH	rs198753:61388827:C:T	FADS1	0.72501	3.04405	0.00406463	0.689852	61621355
KICH	rs198754:61388865:G:A	FADS1	0.72501	3.04405	0.00406463	0.689852	61621393
LIHC	rs35700621:62043868:C:CT	FADS1	0.41008	2.89089	0.00408565	0.347236	62276396
LIHC	rs11230889:61823386:G:T:-	FADS1	0.228205	2.88667	0.00413943	0.349294	62055914
THCA	rs28456:61589481:A:G	FADS1	-0.146968	-2.88105	0.00414168	0.149584	61822009
PRAD	rs968567:61595564:C:T	FADS1	-0.230861	-2.87853	0.00417742	0.179797	61828092
THCA	rs4963477:61962502:C:T	FADS1	0.147782	2.87807	0.0041804	0.150523	62195030
MESO	rs3900954:61975131:G:A	FADS1	0.348414	2.97054	0.00422499	0.6948	62207659
GBM	rs35708254:62205736:A:AC	FADS1	-0.283037	-2.91312	0.00423467	0.504769	62438264
TGCT	rs3017099:62175433:A:T	FADS1	-0.141197	-2.91276	0.00423918	0.475412	62407961
TGCT	rs3017100:62175301:A:G	FADS1	-0.141197	-2.91276	0.00423918	0.475412	62407829
CESC	rs58217294:61469503:T:A	FADS1	0.321018	2.88269	0.00425421	0.424327	61702031
SARC	rs12808085:62508410:C:T:-	FADS1	-0.346183	-2.88511	0.00427813	0.458929	62740938
HNSC	rs1792922:61923375:A:G	FADS1	0.202394	2.86881	0.00429689	0.283174	62155903
LUSC	rs11825391:60597505:T:C	FADS1	0.24064	2.86575	0.00434475	0.296341	60830033
LUSC	rs11827017:60597496:G:A	FADS1	0.24064	2.86575	0.00434475	0.296341	60830024
LUSC	rs55653938:60597831:G:A	FADS1	0.24064	2.86575	0.00434475	0.296341	60830359
LUSC	rs7117870:60597424:C:T	FADS1	0.24064	2.86575	0.00434475	0.296341	60829952
MESO	rs1729377:61974056:T:C	FADS1	-0.347554	-2.96007	0.00435251	0.69727	62206584
CESC	rs488731:60611835:C:T	FADS1	0.208185	2.87504	0.00435558	0.427663	60844363
CESC	rs151242175:61447323:C:T	FADS1	0.29592	2.87395	0.00437022	0.428137	61679851
KIRP	rs2736601:61705521:C:T	FADS1	0.306787	2.87446	0.00437541	0.347153	61938049
HNSC	rs174549:61571382:A:G:+	FADS1	0.148481	2.86183	0.00439115	0.28635	61803910
MESO	rs10897221:61939119:G:T	FADS1	-0.400858	-2.95672	0.00439405	0.697851	62171647
MESO	rs11230946:61939527:T:G	FADS1	-0.400858	-2.95672	0.00439405	0.697851	62172055
MESO	rs12222181:61940176:C:T	FADS1	-0.400858	-2.95672	0.00439405	0.697851	62172704
MESO	rs12416816:61938729:C:T	FADS1	-0.400858	-2.95672	0.00439405	0.697851	62171257
MESO	rs143598460:61938138:CTTG:C	FADS1	-0.400858	-2.95672	0.00439405	0.697851	62170666
KICH	rs4939517:61126858:C:T	FADS1	-0.924155	-3.01362	0.00441235	0.696121	61359386
PRAD	rs2513039:62080692:A:G:-	FADS1	0.164749	2.85855	0.00444495	0.186758	62313220
PRAD	rs175099:60808245:A:T	FADS1	0.204575	2.85697	0.00446676	0.187304	61040773
TGCT	rs1729360:62019252:A:G	FADS1	0.153012	2.895	0.00447041	0.482941	62251780
CESC	rs59371352:61450295:G:A	FADS1	0.313629	2.86655	0.00447058	0.431654	61682823
THCA	rs28812516:61962368:T:C	FADS1	0.147676	2.85577	0.00448008	0.157603	62194896
PRAD	rs1000778:61655305:A:G	FADS1	0.174226	2.85447	0.00450144	0.188194	61887833
UVM	rs17773169:62318530:G:T:-	FADS1	-0.257866	-2.96236	0.00450224	0.584653	62551058
PRAD	rs174463:61657838:G:A	FADS1	0.174797	2.85385	0.00450999	0.188423	61890366
PRAD	rs174464:61657926:A:G	FADS1	0.174797	2.85385	0.00450999	0.188423	61890454
HNSC	rs198430:61487690:A:G:+	FADS1	0.155114	2.85169	0.0045312	0.291084	61720218
LAML	rs174448:61639573:G:A	FADS1	-0.277358	-2.90398	0.00454376	0.484362	61872101
LIHC	rs198465:61521318:G:A	FADS1	0.183455	2.85529	0.00456066	0.364006	61753846
PAAD	rs174536:61551927:A:C	FADS1	-0.244562	-2.8785	0.00456798	0.450509	61784455
CESC	rs34700917:61449548:TG:T	FADS1	-0.202917	-2.85943	0.00456906	0.434989	61682076
LIHC	rs7943728:61547068:G:A	FADS1	-0.308701	-2.85147	0.00461458	0.365831	61779596
LUAD	rs174548:61571348:C:G:+	FADS1	-0.16127	-2.8439	0.00464313	0.294254	61803876
CESC	rs2727265:61609004:C:A	FADS1	-0.273904	-2.85377	0.00464887	0.437834	61841532
READ	rs11230501:60598075:G:A	FADS1	-0.389312	-2.92418	0.00466886	0.637021	60830603
READ	rs693716:60597793:C:A	FADS1	-0.389312	-2.92418	0.00466886	0.637021	60830321
READ	rs11230501:60598075:G:A	FADS1	-0.389312	-2.92418	0.00466886	0.637021	60830603
THCA	rs34812482:61968514:T:C	FADS1	-0.158582	-2.84034	0.00469888	0.162607	62201042
CESC	rs73481334:61391076:G:C	FADS1	-0.410456	-2.85007	0.00470176	0.439593	61623604
PRAD	rs175101:60810105:G:A	FADS1	0.202782	2.83951	0.00471412	0.193516	61042633
KIRC	rs10897158:61165741:C:G:+	FADS1	-0.178858	-2.83858	0.00471506	0.219959	61398269
PRAD	rs10897133:60773131:T:C	FADS1	0.329971	2.83815	0.00473397	0.194022	61005659
BRCA	rs7125196:61272565:C:T:+	FADS1	0.134191	2.82969	0.00474674	0.174341	61505093
THCA	rs2845574:61601872:C:T	FADS1	-0.216108	-2.83637	0.00475663	0.163928	61834400
LUSC	rs545659:60619657:T:C	FADS1	-0.170027	-2.83473	0.00478199	0.310171	60852185
PRAD	rs3019540:60771945:C:A	FADS1	0.329712	2.83443	0.00478852	0.195366	61004473
PRAD	rs140865138:60791934:G:A	FADS1	0.191498	2.83421	0.00479178	0.195455	61024462
PRAD	rs61896141:61556039:A:C	FADS1	-0.230489	-2.83288	0.00481134	0.195936	61788567
BRCA	rs174609:61627811:T:C	FADS1	-0.0977499	-2.82432	0.00482625	0.176101	61860339
UVM	rs11230503:60613357:C:T:+	FADS1	0.308665	2.93409	0.00487133	0.594495	60845885
BRCA	rs35622765:61629656:A:ACT	FADS1	-0.0974442	-2.82107	0.00487511	0.177194	61862184
TGCT	rs174455:61656117:A:G:+	FADS1	0.140422	-2.86524	0.00488404	0.496917	61888645
THCA	rs12798783:61903464:C:G	FADS1	-0.144	-2.82508	0.00492461	0.167638	62135992
PAAD	rs174537:61552680:G:T	FADS1	-0.241839	-2.85317	0.00492804	0.461954	61785208
OV	rs1639892:61370853:C:T:-	FADS1	-0.376453	-2.83365	0.00494026	0.369923	61603381
PRAD	rs2905515:60765187:A:C:+	FADS1	-0.315227	-2.82425	0.00494062	0.199036	60997715
KIRP	rs2727267:61706116:G:A	FADS1	0.303164	2.83427	0.00494666	0.365314	61938644
LUSC	rs9787759:60604400:T:G	FADS1	-0.178779	-2.82124	0.00498424	0.316153	60836928
LGG	rs2524292:61695146:T:G	FADS1	-0.223199	-2.82061	0.00498723	0.213357	61927674
TGCT	rs93923:61613745:C:T	FADS1	-0.171566	-2.85742	0.00499833	0.500278	61846273
HNSC	rs168959:61876289:T:C	FADS1	0.246894	2.81647	0.00505008	0.307205	62108817
THCA	rs12798596:61903406:C:T	FADS1	-0.143959	-2.81681	0.00505105	0.170383	62135934
HNSC	rs2085746:61924407:C:T	FADS1	0.198491	2.81573	0.00506159	0.307557	62156935
LUSC	rs628632:60693219:A:G:+	FADS1	0.166809	2.81326	0.00510757	0.319753	60925747
LUSC	rs11230501:60598075:G:T	FADS1	0.236514	2.81314	0.00510935	0.319787	60830603
LUSC	rs11230501:60598075:G:T	FADS1	0.236514	2.81314	0.00510935	0.319787	60830603
LUSC	rs7942904:60598483:G:A	FADS1	0.236514	2.81314	0.00510935	0.319787	60831011
SARC	rs10897220:61936848:A:G	FADS1	0.162732	2.82444	0.00514494	0.486957	62169376
HNSC	rs2015576:62197176:T:C	FADS1	-0.133686	-2.80997	0.00515154	0.310296	62429704
THCA	rs5792207:60708361:TG:T	FADS1	-0.138117	-2.81015	0.00515501	0.172674	60940889
TGCT	rs174575:61602003:C:G	FADS1	-0.154081	-2.84656	0.00516112	0.505701	61834531
GBM	rs151029422:61754148:G:GGTAAAAAT	FADS1	0.442058	2.8456	0.00517577	0.535094	61986676
READ	rs2023856:60633865:C:T	FADS1	-0.31211	-2.88772	0.00517865	0.649426	60866393
READ	rs57530995:60634035:GGAA:G	FADS1	-0.31211	-2.88772	0.00517865	0.649426	60866563
SKCM	rs10750964:61793822:T:C	FADS1	-0.290567	-2.87525	0.00520189	0.698485	62026350
SARC	rs11230938:61924705:C:T:-	FADS1	0.160457	2.81905	0.0052291	0.489419	62157233
KICH	rs375424607:61389246:CAA:C	FADS1	0.720201	2.94998	0.00523152	0.714649	61621774
MESO	rs11230501:60598075:G:A	FADS1	0.369198	2.89306	0.00525752	0.719638	60830603
MESO	rs475601:60599397:G:A	FADS1	0.369198	2.89306	0.00525752	0.719638	60831925
MESO	rs693716:60597793:C:A	FADS1	0.369198	2.89306	0.00525752	0.719638	60830321
MESO	rs7112307:60599009:C:T	FADS1	0.369198	2.89306	0.00525752	0.719638	60831537
MESO	rs11230501:60598075:G:A	FADS1	0.369198	2.89306	0.00525752	0.719638	60830603
PAAD	rs10897131:60764664:G:A	FADS1	-0.215298	-2.83054	0.00527157	0.47296	60997192
LUSC	rs7167:60618134:C:T:-	FADS1	0.16777	2.80236	0.00528042	0.32457	60850662
PAAD	rs174547:61570783:C:T:+	FADS1	-0.238157	2.82882	0.00529853	0.47379	61803311
UVM	rs757080:60842234:A:G:-	FADS1	0.39421	2.90355	0.00530158	0.605836	61074762
PAAD	rs174545:61569306:C:G	FADS1	-0.240526	-2.82844	0.00530445	0.47388	61801834
PAAD	rs174546:61569830:C:T	FADS1	-0.240526	-2.82844	0.00530445	0.47388	61802358
PAAD	rs174550:61571478:T:C	FADS1	-0.240526	-2.82844	0.00530445	0.47388	61804006
PAAD	rs174551:61573684:T:C	FADS1	-0.240526	-2.82844	0.00530445	0.47388	61806212
PAAD	rs174553:61575158:A:G	FADS1	-0.240526	-2.82844	0.00530445	0.47388	61807686
PAAD	rs174554:61579463:A:G	FADS1	-0.240526	-2.82844	0.00530445	0.47388	61811991
PRAD	rs12805216:62214363:A:G:+	FADS1	0.173872	2.80064	0.00531032	0.207736	62446891
THCA	rs12420642:61971851:G:A	FADS1	-0.147173	-2.79893	0.00533449	0.176531	62204379
CESC	rs35404524:61455130:CTT:C	FADS1	0.302268	2.80739	0.00535193	0.459498	61687658
MESO	rs1627693:61901889:A:C	FADS1	0.340223	2.88466	0.00538259	0.722291	62134417
MESO	rs1792943:61898192:G:A	FADS1	0.340223	2.88466	0.00538259	0.722291	62130720
MESO	rs2250661:61903810:C:G	FADS1	0.340223	2.88466	0.00538259	0.722291	62136338
LGG	rs2521568:61700933:C:G:+	FADS1	0.222168	2.7951	0.0053915	0.223053	61933461
LGG	rs2521569:61701418:G:A	FADS1	-0.222168	-2.7951	0.0053915	0.223053	61933946
LGG	rs2736604:61699827:C:A	FADS1	-0.222168	-2.7951	0.0053915	0.223053	61932355
HNSC	rs2077224:62197427:C:A	FADS1	-0.132977	-2.79381	0.00541194	0.317686	62429955
HNSC	rs7105652:61749334:G:A	FADS1	0.149169	2.79347	0.0054175	0.317825	61981862
HNSC	rs2264278:61885073:G:T:-	FADS1	-0.232006	-2.79321	0.0054217	0.31794	62117601
HNSC	rs2015246:62196312:G:A	FADS1	-0.134465	-2.7931	0.00542356	0.317995	62428840
UVM	rs71458440:62582938:T:TGTGA	FADS1	0.271255	2.89463	0.0054337	0.609237	62815466
LUAD	rs174584:61610750:G:A	FADS1	-0.150633	-2.79222	0.00543987	0.317119	61843278
HNSC	rs1629983:61915077:T:C	FADS1	0.202145	2.79176	0.00544573	0.318638	62147605
THYM	rs2238003:61523735:C:T:+	FADS1	-0.257062	-2.84194	0.00548795	0.515979	61756263
PAAD	rs174560:61581764:T:C	FADS1	-0.263964	-2.81672	0.00549187	0.479217	61814292
THCA	rs4963466:61902126:C:G	FADS1	-0.141955	-2.78847	0.00550692	0.180133	62134654
CESC	rs11827215:61458595:G:A	FADS1	0.29905	2.7973	0.0055171	0.464045	61691123
CESC	rs4963308:61456426:G:A	FADS1	0.29905	2.7973	0.0055171	0.464045	61688954
UVM	rs11230501:60598075:G:A	FADS1	0.307276	2.88905	0.00551792	0.611411	60830603
UVM	rs475601:60599397:G:A	FADS1	0.307276	2.88905	0.00551792	0.611411	60831925
UVM	rs693716:60597793:C:A	FADS1	0.307276	2.88905	0.00551792	0.611411	60830321
UVM	rs7112307:60599009:C:T	FADS1	0.307276	2.88905	0.00551792	0.611411	60831537
UVM	rs11230501:60598075:G:A	FADS1	0.307276	2.88905	0.00551792	0.611411	60830603
UVM	rs4938987:60603844:C:T	FADS1	0.294573	2.88834	0.00552869	0.611456	60836372
READ	rs10897125:60678244:A:G	FADS1	-0.302287	-2.86429	0.00553289	0.657326	60910772
READ	rs12291364:60680625:C:T	FADS1	-0.302287	-2.86429	0.00553289	0.657326	60913153
READ	rs17155470:60673868:T:C	FADS1	-0.302287	-2.86429	0.00553289	0.657326	60906396
READ	rs2285734:60681766:T:C	FADS1	-0.302287	-2.86429	0.00553289	0.657326	60914294
READ	rs4939475:60674577:C:T	FADS1	-0.302287	-2.86429	0.00553289	0.657326	60907105
CESC	rs2526680:61611216:C:T	FADS1	-0.268055	-2.79353	0.00558001	0.46579	61843744
PAAD	rs28456:61589481:A:G	FADS1	-0.264053	-2.81041	0.00559525	0.482294	61822009
KIRC	rs2860519:61179728:C:T:-	FADS1	0.176898	2.78204	0.0056052	0.242627	61412256
LUSC	rs7116842:61794324:A:G:+	FADS1	0.313836	2.78086	0.00563693	0.334068	62026852
READ	rs2905494:60837687:C:T	FADS1	0.448572	2.85663	0.00565333	0.659878	61070215
UVM	rs1544398:60608292:A:G:+	FADS1	0.369385	2.87812	0.00568634	0.616023	60840820
KICH	rs174544:61567753:C:A	FADS1	-0.426629	-2.91815	0.00569287	0.722923	61800281
KICH	rs174555:61579760:T:C	FADS1	-0.426629	-2.91815	0.00569287	0.722923	61812288
KICH	rs174556:61580635:C:T	FADS1	-0.426629	-2.91815	0.00569287	0.722923	61813163
KICH	rs174557:61581368:A:G	FADS1	-0.426629	-2.91815	0.00569287	0.722923	61813896
KICH	rs174561:61582708:T:C	FADS1	-0.426629	-2.91815	0.00569287	0.722923	61815236
LUSC	rs1789780:60627231:G:A	FADS1	-0.168797	-2.77718	0.00570019	0.335629	60859759
LUAD	rs7126310:61699508:G:C	FADS1	0.167872	2.77614	0.00571183	0.324157	61932036
KIRC	rs3019198:61179285:G:A	FADS1	0.176318	2.77534	0.00572008	0.245333	61411813
KIRC	rs3019199:61176805:G:A	FADS1	0.176318	2.77534	0.00572008	0.245333	61409333
KIRC	rs7607:61166306:G:A	FADS1	0.176318	2.77534	0.00572008	0.245333	61398834
KIRC	rs7945840:61167460:A:C	FADS1	0.176318	2.77534	0.00572008	0.245333	61399988
PRAD	rs55819481:60750925:C:G	FADS1	0.249723	2.77344	0.00576736	0.218015	60983453
MESO	rs1792942:61898561:C:T:-	FADS1	0.333725	2.85946	0.00577421	0.730013	62131089
PRAD	rs575772:60809268:G:T	FADS1	-0.196934	-2.7676	0.00586996	0.220221	61041796
ESCA	rs175107:60819711:C:G:+	FADS1	-0.3337	-2.79252	0.005872	0.602103	61052239
LUSC	rs6591664:61640521:G:A	FADS1	-0.25541	-2.76518	0.00591062	0.341034	61873049
HNSC	rs17145874:62195344:T:C	FADS1	-0.133595	-2.76372	0.00592851	0.331971	62427872
HNSC	rs58130263:62194100:C:A	FADS1	-0.133595	-2.76372	0.00592851	0.331971	62426628
KIRC	rs748902:61241941:T:G	FADS1	0.219423	2.76223	0.00595135	0.250735	61474469
LUSC	rs72915001:60598449:C:T	FADS1	0.233521	2.76218	0.00596423	0.342382	60830977
CESC	rs1789780:60627231:G:A	FADS1	0.213618	2.7702	0.00598373	0.476699	60859759
HNSC	rs414975:61880227:T:C	FADS1	0.238868	2.76052	0.00598589	0.333503	62112755
CESC	rs17156244:61482395:T:G	FADS1	0.310582	2.76994	0.0059885	0.476844	61714923
READ	rs7107068:60655955:C:T:-	FADS1	0.296873	2.83569	0.00599545	0.6665	60888483
READ	rs12576127:60660997:T:C	FADS1	-0.296873	-2.83569	0.00599545	0.6665	60893525
READ	rs139022286:60649765:A:G	FADS1	-0.296873	-2.83569	0.00599545	0.6665	60882293
READ	rs3973146:60664384:A:T	FADS1	-0.296873	-2.83569	0.00599545	0.6665	60896912
READ	rs4938990:60663878:G:C	FADS1	-0.296873	-2.83569	0.00599545	0.6665	60896406
READ	rs4939471:60651774:A:G	FADS1	-0.296873	-2.83569	0.00599545	0.6665	60884302
THCA	rs2298823:61959819:C:G	FADS1	-0.146013	-2.76024	0.00599785	0.19013	62192347
PRAD	rs12293191:60806747:C:T	FADS1	0.197995	2.75991	0.00600756	0.223148	61039275
GBM	rs17145892:62200269:A:T	FADS1	0.374424	2.79441	0.00601276	0.556154	62432797
TGCT	rs72917359:62020437:C:T	FADS1	-0.152135	-2.79208	0.00605378	0.530019	62252965
THYM	rs1792920:61923657:T:A	FADS1	-0.340984	-2.806	0.00608526	0.532467	62156185
MESO	rs3915312:61990939:C:T	FADS1	-0.380365	-2.83857	0.00611861	0.73534	62223467
OV	rs2957857:61261517:A:G:+	FADS1	0.188879	2.76203	0.00612861	0.40206	61494045
OV	rs12575518:61748066:A:G:+	FADS1	0.389973	2.76134	0.00614124	0.402376	61980594
MESO	rs7932927:61958022:A:G:-	FADS1	0.349801	2.83638	0.00615579	0.735779	62190550
LUSC	rs174589:61615803:C:G:-	FADS1	0.167159	2.75108	0.0061668	0.34731	61848331
KICH	rs174628:61637587:T:C	FADS1	-0.514847	-2.88764	0.00617046	0.730629	61870115
UCEC	rs12808085:62508410:C:T:-	FADS1	0.448143	2.77648	0.0061865	0.65525	62740938
PRAD	rs12271665:60784286:C:T	FADS1	-0.325388	-2.7461	0.00626219	0.228599	61016814
PRAD	rs7396422:60770601:T:C	FADS1	0.169611	2.74329	0.00631526	0.229709	61003129
LUSC	rs60050841:60599013:G:A	FADS1	0.23114	2.74203	0.00633656	0.351263	60831541
THCA	rs71309127:61901855:A:AGCCTAGGT	FADS1	-0.139517	-2.74139	0.00634727	0.196984	62134383
READ	rs7115739:61641717:T:G	FADS1	0.865691	2.81205	0.00640444	0.673029	61874245
KIRC	rs71046721:61177136:GT:G	FADS1	0.189088	2.73762	0.00640826	0.260864	61409664
PRAD	rs56299751:62208039:G:A	FADS1	-0.170839	-2.73838	0.00640864	0.231601	62440567
PRAD	rs11230539:60740299:A:T	FADS1	0.263713	2.73684	0.00643829	0.232215	60972827
LAML	rs10897181:61638234:G:C	FADS1	-0.382141	-2.7836	0.00644026	0.536219	61870762
LAML	rs11230816:61636253:G:C	FADS1	-0.382141	-2.7836	0.00644026	0.536219	61868781
LAML	rs11230817:61636255:C:T	FADS1	-0.382141	-2.7836	0.00644026	0.536219	61868783
LAML	rs6591661:61635689:C:T	FADS1	-0.382141	-2.7836	0.00644026	0.536219	61868217
LAML	rs6591662:61635814:A:G	FADS1	-0.382141	-2.7836	0.00644026	0.536219	61868342
LAML	rs6591663:61635992:G:A	FADS1	-0.382141	-2.7836	0.00644026	0.536219	61868520
LAML	rs7394459:61637349:C:T	FADS1	-0.382141	-2.7836	0.00644026	0.536219	61869877
LAML	rs7395424:61636017:A:T	FADS1	-0.382141	-2.7836	0.00644026	0.536219	61868545
PRAD	rs175125:60833311:G:A	FADS1	-0.161602	-2.73517	0.00647058	0.232885	61065839
SKCM	rs4334021:62168736:G:A	FADS1	-0.39234	-2.79791	0.00647678	0.71827	62401264
ACC	rs28720282:61090956:T:C	FADS1	-0.679379	-2.83674	0.00648142	0.790887	61323484
ACC	rs35723406:61111346:C:G	FADS1	-0.679379	-2.83674	0.00648142	0.790887	61343874
UVM	rs80346847:60730278:C:T	FADS1	-0.531658	-2.82985	0.00648893	0.635099	60962806
PRAD	rs3018614:62174721:A:C	FADS1	0.156405	2.7337	0.00649911	0.233464	62407249
TGCT	rs3017101:62175013:A:G:+	FADS1	0.134356	2.76633	0.00652261	0.541332	62407541
MESO	rs11230503:60613357:C:T:+	FADS1	0.376295	2.81506	0.00652884	0.743366	60845885
PRAD	rs175129:60835322:A:G:+	FADS1	-0.157611	-2.73189	0.00653435	0.234165	61067850
OV	rs511456:60614816:C:T	FADS1	0.197751	2.74044	0.00653439	0.411666	60847344
PCPG	rs7937198:61768973:A:G:+	FADS1	-0.195683	-2.75651	0.00654817	0.5045	62001501
PRAD	rs11230545:60748022:C:A	FADS1	0.25296	2.7307	0.0065575	0.234643	60980550
LUAD	rs591955:60608839:T:C	FADS1	-0.198429	-2.72834	0.00659454	0.345509	60841367
BLCA	rs174458:61656995:C:T	FADS1	0.165222	2.73115	0.00660327	0.429762	61889523
BLCA	rs174460:61657110:C:T	FADS1	0.165222	2.73115	0.00660327	0.429762	61889638
PAAD	rs102274:61557826:T:C	FADS1	-0.235014	-2.75339	0.0066127	0.510158	61790354
READ	rs4939477:60677905:A:G:+	FADS1	0.306944	2.80046	0.00661412	0.676782	60910433
OV	rs7123840:62041887:C:T:+	FADS1	-0.185377	-2.73603	0.00662033	0.413515	62274415
KICH	rs11230558:60767823:A:G	FADS1	0.631599	2.86051	0.00662635	0.737871	61000351
PRAD	rs11230568:60781123:G:A	FADS1	-0.323083	-2.7262	0.00664616	0.236418	61013651
READ	rs174622:61631927:G:A	FADS1	0.3737	2.79829	0.00665417	0.677425	61864455
LIHC	rs968567:61595564:C:T	FADS1	-0.295703	-2.72957	0.00666786	0.423931	61828092
MESO	rs472031:61638420:A:G:+	FADS1	-0.572433	-2.80637	0.0066867	0.745809	61870948
LIHC	rs174455:61656117:A:G:+	FADS1	0.172919	-2.72842	0.00669069	0.424452	61888645
UVM	rs10897280:62215857:G:A	FADS1	0.311922	2.81844	0.00669344	0.638842	62448385
MESO	rs3837418:61956513:AAGC:A	FADS1	0.411262	2.80591	0.00669516	0.745863	62189041
MESO	rs11230972:61955940:G:A	FADS1	0.554011	-2.80591	0.00669516	0.745863	62188468
LUSC	rs11230502:60607476:C:A	FADS1	-0.17559	-2.72344	0.00669856	0.359509	60840004
KIRC	rs3018734:61211286:A:G	FADS1	0.216764	2.72131	0.00672826	0.267822	61443814
UVM	rs7107047:60743596:T:C	FADS1	-0.530749	-2.81488	0.0067584	0.640194	60976124
UVM	rs72922405:60749458:A:T	FADS1	-0.530749	-2.81488	0.0067584	0.640194	60981986
UVM	rs72922418:60753940:A:G	FADS1	-0.530749	-2.81488	0.0067584	0.640194	60986468
UVM	rs79761481:60750247:G:A	FADS1	-0.530749	-2.81488	0.0067584	0.640194	60982775
LUSC	rs112490772:60601597:C:T	FADS1	0.229022	2.72018	0.00676386	0.361028	60834125
UVM	rs11571288:60619764:C:G	FADS1	0.253126	2.81313	0.00679057	0.640589	60852292
CESC	rs7925523:61442492:G:A	FADS1	0.290966	2.72684	0.0068054	0.496652	61675020
HNSC	rs61893653:62195811:C:T	FADS1	-0.130425	-2.71643	0.00683096	0.354168	62428339
LUAD	rs7928792:61698488:C:G:-	FADS1	-0.147311	-2.71606	0.00684045	0.351007	61931016
PAAD	rs174568:61593816:C:T	FADS1	-0.234953	-2.74167	0.00684165	0.516039	61826344
PAAD	rs35473591:61586328:C:CT	FADS1	-0.234953	-2.74167	0.00684165	0.516039	61818856
PAAD	rs3834458:61594920:CT:C	FADS1	-0.234953	-2.74167	0.00684165	0.516039	61827448
KICH	rs1639892:61370853:C:T:-	FADS1	0.746797	2.8461	0.00688101	0.743395	61603381
LGG	rs2736601:61705521:C:T	FADS1	-0.217231	-2.71268	0.00690853	0.256201	61938049
PAAD	rs174562:61585144:A:G	FADS1	-0.235063	-2.73811	0.00691249	0.517547	61817672
PRAD	rs71043747:60910287:AG:A	FADS1	-0.16937	-2.7129	0.00691443	0.241767	61142815
THCA	rs3781974:61906864:G:A	FADS1	-0.136514	-2.71254	0.00691773	0.207573	62139392
LUSC	rs2072097:60697780:C:T	FADS1	-0.166011	-2.71228	0.00692471	0.364586	60930308
LIHC	rs61897793:61599347:G:A	FADS1	-0.294495	-2.71648	0.00693142	0.430118	61831875
KIRC	rs7118316:61148169:A:G	FADS1	0.176425	2.70988	0.00696091	0.272784	61380697
UCS	rs589294:60711566:T:C	FADS1	-0.457708	-2.88285	0.00698818	0.890499	60944094
PRAD	rs175103:60814383:A:G	FADS1	-0.181642	-2.70919	0.00699117	0.243271	61046911
READ	rs7946859:60640227:T:C	FADS1	-0.294135	-2.78031	0.00699387	0.682372	60872755
UVM	rs12226389:61823630:T:C	FADS1	-0.325952	-2.80119	0.00701385	0.643465	62056158
THYM	rs1792917:61927050:G:A	FADS1	-0.341802	-2.75518	0.0070316	0.555798	62159578
PRAD	rs3017102:62174572:C:T	FADS1	0.154624	2.7071	0.00703449	0.244103	62407100
LAML	rs11230815:61636126:G:C	FADS1	-0.378308	-2.7525	0.00703585	0.549196	61868654
SARC	rs34382451:61946602:C:CT	FADS1	-0.17128	-2.71905	0.00703771	0.53428	62179130
LUSC	rs2074420:60610065:G:A	FADS1	-0.172343	-2.70432	0.00709008	0.368209	60842593
LUAD	rs4963275:61697658:A:G	FADS1	0.145093	2.70302	0.00711031	0.356939	61930186
SARC	rs11230972:61955940:G:A	FADS1	-0.161201	-2.71367	0.00714936	0.536596	62188468
OV	rs3017596:61273150:T:G	FADS1	-0.187139	-2.70642	0.00722352	0.426801	61505678
PCPG	rs741887:61690707:A:G:+	FADS1	-0.202847	-2.72159	0.00724551	0.520325	61923235
UVM	rs2074422:60609972:A:G:+	FADS1	0.296675	2.78894	0.00724986	0.648635	60842500
GBM	rs140451862:61721358:AAAAC:A	FADS1	0.443231	2.7283	0.00727594	0.583651	61953886
PRAD	rs143512201:60741044:CAT:C	FADS1	0.252473	2.69523	0.00728619	0.248847	60973572
GBM	rs10736714:61748269:A:G:-	FADS1	-0.42961	-2.72696	0.00730394	0.584348	61980797
GBM	rs11230848:61750730:C:T	FADS1	0.42961	2.72696	0.00730394	0.584348	61983258
GBM	rs11230849:61750823:C:T	FADS1	0.42961	2.72696	0.00730394	0.584348	61983351
GBM	rs11230851:61751148:G:A	FADS1	0.42961	2.72696	0.00730394	0.584348	61983676
GBM	rs11820187:61750141:C:T	FADS1	0.42961	2.72696	0.00730394	0.584348	61982669
PRAD	rs11230537:60735448:G:A	FADS1	0.252323	2.69334	0.00732698	0.249619	60967976
PRAD	rs683193:60942716:C:G:+	FADS1	-0.168705	-2.69243	0.00734669	0.249999	61175244
MESO	rs7938597:61977297:C:T	FADS1	-0.339084	-2.77174	0.00735165	0.754823	62209825
KIRP	rs2727266:61704334:A:G	FADS1	0.284525	2.70124	0.00735349	0.426915	61936862
READ	rs3763840:60666341:A:G:+	FADS1	0.298556	2.76199	0.00735647	0.687257	60898869
LGG	rs174465:61658800:C:T	FADS1	0.127014	2.69123	0.00736173	0.265273	61891328
SARC	rs140209075:62041345:ACCT:A	FADS1	0.22001	2.70295	0.00737659	0.541116	62273873
PRAD	rs175098:60807706:C:G	FADS1	0.19163	2.6909	0.00737997	0.250635	61040234
COAD	rs2845573:61601908:C:T:-	FADS1	0.329041	2.69941	0.0074	0.431519	61834436
PAAD	rs2072113:61604967:C:T	FADS1	-0.368759	-2.71368	0.00741758	0.529059	61837495
PAAD	rs2727270:61603237:C:T	FADS1	-0.368759	-2.71368	0.00741758	0.529059	61835765
PAAD	rs2727271:61603358:A:T	FADS1	-0.368759	-2.71368	0.00741758	0.529059	61835886
HNSC	rs34478235:61754946:A:AT	FADS1	0.143195	2.68652	0.00746379	0.368009	61987474
KICH	rs2860519:61179728:C:T:-	FADS1	-0.351586	-2.8149	0.00746398	0.748602	61412256
LUSC	rs10897123:60651959:C:T	FADS1	-0.163746	-2.68546	0.00749645	0.376811	60884487
SKCM	rs4963505:62167376:G:A	FADS1	-0.383141	-2.74498	0.00750803	0.73182	62399904
OV	rs645903:60621896:G:A	FADS1	0.195436	2.69153	0.00754533	0.433052	60854424
SKCM	rs2958530:62169807:T:C	FADS1	-0.390355	-2.74279	0.00755364	0.732544	62402335
THCA	rs515587:60707243:G:A	FADS1	-0.132389	-2.68247	0.00756116	0.219013	60939771
STAD	rs2072113:61604967:C:T	FADS1	-0.172241	-2.68458	0.00757181	0.436516	61837495
BLCA	rs174454:61650747:A:G:+	FADS1	-0.171244	-2.68416	0.00758683	0.450943	61883275
THYM	rs1792916:61930961:G:T	FADS1	-0.345436	-2.7272	0.007608	0.568358	62163489
CESC	rs34812482:61968514:T:C	FADS1	-0.227089	-2.68868	0.00761149	0.513721	62201042
LUSC	rs108499:61547237:C:T	FADS1	-0.153684	-2.68017	0.00761412	0.379196	61779765
PRAD	rs2237997:60772090:C:T	FADS1	0.165923	2.67982	0.00762475	0.255167	61004618
PRAD	rs175127:60833713:G:A	FADS1	-0.15716	-2.67947	0.00763256	0.255313	61066241
CESC	rs3862662:60635830:A:T	FADS1	0.211139	2.68725	0.0076433	0.51426	60868358
READ	rs7928208:60667907:A:G:+	FADS1	-0.298843	-2.74723	0.00766098	0.691638	60900435
KIRC	rs11230701:61226398:A:G:+	FADS1	-0.171414	-2.67726	0.00766562	0.286945	61458926
MESO	rs175112:60825022:A:T:+	FADS1	0.304493	2.75546	0.007685	0.759035	61057550
STAD	rs2072114:61605215:A:G	FADS1	-0.171704	-2.67924	0.00769139	0.438977	61837743
THCA	rs4963474:61952029:G:A	FADS1	-0.136261	-2.67572	0.00771281	0.221603	62184557
MESO	rs2232935:61957533:G:T	FADS1	0.343799	2.75333	0.00772956	0.759404	62190061
KICH	rs174549:61571382:A:G:+	FADS1	0.414813	2.80118	0.0077348	0.752395	61803910
SKCM	rs3855281:61785538:C:T:-	FADS1	-0.293498	-2.73252	0.00777162	0.735427	62018066
SKCM	rs10792327:61795055:C:T:-	FADS1	-0.277078	-2.73237	0.00777474	0.735498	62027583
SKCM	rs12365622:61785319:G:C	FADS1	-0.288596	-2.73221	0.00777829	0.735649	62017847
LUSC	rs10897208:61791887:A:T:+	FADS1	-0.312683	-2.67124	0.00781669	0.383254	62024415
STAD	rs12417294:61771846:T:C	FADS1	0.277825	2.67217	0.00785232	0.442263	62004374
LUSC	rs4938988:60609190:C:T	FADS1	-0.17106	-2.66911	0.00786571	0.384193	60841718
SARC	rs11230929:61913838:G:T	FADS1	0.150818	2.68037	0.00787694	0.550681	62146366
READ	rs2074422:60609972:A:G:+	FADS1	-0.380166	-2.73673	0.00788457	0.694061	60842500
PAAD	rs2524299:61604782:A:T:+	FADS1	-0.358263	-2.6921	0.0078914	0.539071	61837310
MESO	rs168991:61720877:A:G:-	FADS1	-0.274951	-2.74475	0.0079116	0.761886	61953405
HNSC	rs174535:61551356:T:C	FADS1	-0.132445	-2.66644	0.00791788	0.377647	61783884
PAAD	rs174541:61565908:T:C	FADS1	-0.22295	-2.69072	0.0079226	0.539689	61798436
PRAD	rs12361059:60742896:G:A	FADS1	0.249048	2.66606	0.00793904	0.260847	60975424
LIHC	rs2905687:60725599:T:C	FADS1	-0.346953	-2.66984	0.00794871	0.452309	60958127
LIHC	rs3016369:60725609:A:C	FADS1	-0.346953	-2.66984	0.00794871	0.452309	60958137
OV	rs7125196:61272565:C:T:+	FADS1	-0.239643	-2.67095	0.00801104	0.442185	61505093
LUSC	rs174530:61546592:A:G	FADS1	-0.152636	-2.66244	0.00802076	0.387199	61779120
KIRP	rs168990:61723859:G:C	FADS1	-0.235338	-2.67083	0.00803439	0.440425	61956387
PRAD	rs175100:60809080:T:A	FADS1	-0.189224	-2.66136	0.0080491	0.26284	61041608
GBM	rs2509979:62204613:C:T:+	FADS1	0.261821	2.69234	0.00806016	0.599393	62437141
TGCT	rs174461:61657401:A:C	FADS1	0.13315	2.69138	0.00808198	0.573816	61889929
TGCT	rs174463:61657838:G:A	FADS1	0.13315	2.69138	0.00808198	0.573816	61890366
TGCT	rs174464:61657926:A:G	FADS1	0.13315	2.69138	0.00808198	0.573816	61890454
UVM	rs956708:60599421:G:C	FADS1	-0.314267	-2.74825	0.00808741	0.664636	60831949
UVM	rs9787759:60604400:T:G	FADS1	-0.314267	-2.74825	0.00808741	0.664636	60836928
KICH	rs11230556:60765984:C:T:-	FADS1	-0.613565	-2.78379	0.00809091	0.755691	60998512
CESC	rs11230916:61892667:A:G:-	FADS1	0.202199	2.6661	0.00812807	0.523652	62125195
KICH	rs11230553:60760530:A:G:-	FADS1	-0.619316	-2.78137	0.00814166	0.756496	60993058
PRAD	rs35116777:60923540:T:TAA	FADS1	-0.165972	-2.65654	0.00816336	0.26486	61156068
KIRC	rs11230694:61194546:T:C	FADS1	0.171252	2.65551	0.00817058	0.296579	61427074
LUAD	rs2072114:61605215:A:G	FADS1	-0.199163	-2.65479	0.00819448	0.379059	61837743
HNSC	rs174567:61593005:A:G	FADS1	-0.130672	-2.65432	0.00820357	0.383365	61825533
KICH	rs174466:61659296:A:G	FADS1	0.504316	2.77844	0.00820358	0.757177	61891824
CESC	rs10897123:60651959:C:T	FADS1	0.211044	2.66259	0.00821102	0.525223	60884487
PRAD	rs12421176:60805385:A:G:-	FADS1	-0.19219	-2.65433	0.00821602	0.265803	61037913
LUSC	rs582246:60603647:C:T:-	FADS1	-0.213912	-2.6526	0.00825479	0.391663	60836175
SARC	rs11230928:61913805:C:T:-	FADS1	-0.149382	-2.66307	0.00828086	0.55803	62146333
CESC	rs5017020:62124745:G:T:+	FADS1	-0.378019	-2.65732	0.00833725	0.527885	62357273
LUSC	rs10897124:60676289:G:A	FADS1	-0.161215	-2.64906	0.00834052	0.393367	60908817
READ	rs11379371:60702412:A:AG	FADS1	-0.30362	-2.71521	0.00836146	0.699967	60934940
SARC	rs34147856:61946329:G:A	FADS1	-0.167191	-2.65952	0.00836597	0.559302	62178857
SARC	rs34931736:61946203:G:A	FADS1	-0.167191	-2.65952	0.00836597	0.559302	62178731
SARC	rs4963474:61952029:G:A	FADS1	-0.167191	-2.65952	0.00836597	0.559302	62184557
KIRP	rs11604814:62027308:C:T	FADS1	-0.186206	-2.65654	0.00837363	0.447033	62259836
PRAD	rs616493:60941726:T:C	FADS1	-0.163602	-2.64595	0.00841939	0.269307	61174254
PRAD	rs670873:60942317:C:G	FADS1	-0.163602	-2.64595	0.00841939	0.269307	61174845
KICH	rs3915314:61996850:A:G	FADS1	-0.932401	-2.76823	0.00842236	0.759163	62229378
LGG	rs198467:61533908:C:T:+	FADS1	-0.112426	-2.64288	0.00848298	0.28588	61766436
CESC	rs10897122:60638461:C:T	FADS1	0.211307	2.65127	0.00848404	0.530592	60870989
PRAD	rs17751553:60729088:C:T	FADS1	0.248476	2.64305	0.00849078	0.270531	60961616
MESO	rs1615860:61967353:A:C	FADS1	0.363355	2.71735	0.00851974	0.768352	62199881
MESO	rs1675105:61963615:A:G:+	FADS1	0.363355	2.71735	0.00851974	0.768352	62196143
MESO	rs1729372:61969011:G:A	FADS1	0.363355	2.71735	0.00851974	0.768352	62201539
MESO	rs1729373:61969246:T:C	FADS1	0.363355	2.71735	0.00851974	0.768352	62201774
MESO	rs1729374:61969430:A:G	FADS1	0.363355	2.71735	0.00851974	0.768352	62201958
MESO	rs1792876:61963632:A:G	FADS1	0.363355	2.71735	0.00851974	0.768352	62196160
KICH	rs61895502:61874841:C:G	FADS1	-1.12449	-2.76173	0.00856451	0.761113	62107369
KICH	rs11230555:60763134:C:A	FADS1	0.62568	2.76166	0.00856607	0.76117	60995662
ACC	rs3741265:61165280:A:G:+	FADS1	-0.498612	-2.73188	0.00858152	0.814277	61397808
HNSC	rs174530:61546592:A:G	FADS1	-0.130151	-2.63865	0.00858703	0.390785	61779120
SKCM	rs11230871:61788646:T:A	FADS1	-0.286421	-2.6962	0.00858917	0.74475	62021174
KIRP	rs195160:61726097:T:G	FADS1	-0.230477	-2.64746	0.00859575	0.450992	61958625
LIHC	rs61896141:61556039:A:C	FADS1	-0.285262	-2.64282	0.00859778	0.464817	61788567
THCA	rs2851682:61616012:A:G	FADS1	-0.196576	-2.63852	0.00859859	0.23624	61848540
HNSC	rs71471849:61767714:CAAGAGTCCGTCTCAAAAA:C	FADS1	0.141079	2.63701	0.00862798	0.391511	62000242
KICH	rs3741265:61165280:A:G:+	FADS1	0.803548	2.758	0.00864722	0.762086	61397808
KICH	rs730338:61242223:C:T:+	FADS1	0.803548	2.758	0.00864722	0.762086	61474751
HNSC	rs12786452:61767753:C:T	FADS1	0.142457	2.63348	0.00871707	0.393158	62000281
SKCM	rs12422044:61786913:G:A	FADS1	0.625749	-2.69027	0.00872971	0.74612	62019441
LAML	rs7482316:61640198:A:G:+	FADS1	0.355321	2.67537	0.00873568	0.582169	61872726
PRAD	rs562522:60923787:A:G	FADS1	-0.164595	-2.63276	0.00874827	0.274866	61156315
PRAD	rs662151:60923692:C:T	FADS1	-0.164595	-2.63276	0.00874827	0.274866	61156220
TGCT	rs174585:61611694:G:A	FADS1	-0.160808	-2.66293	0.00875741	0.585219	61844222
CESC	rs2845572:61614595:G:A	FADS1	-0.246988	-2.63968	0.00877217	0.535631	61847123
KIRC	rs4939517:61126858:C:T	FADS1	0.176503	2.63054	0.00878675	0.307664	61359386
LUSC	rs10897122:60638461:C:T	FADS1	-0.16068	-2.62918	0.00883667	0.40233	60870989
PCPG	rs144407930:62057917:G:A	FADS1	0.207267	2.65125	0.0088581	0.550368	62290445
KICH	rs12421176:60805385:A:G:-	FADS1	-0.691505	-2.74857	0.00885929	0.764598	61037913
KICH	rs575772:60809268:G:T	FADS1	-0.691505	-2.74857	0.00885929	0.764598	61041796
KICH	rs12293191:60806747:C:T	FADS1	0.691505	2.74857	0.00885929	0.764598	61039275
KICH	rs175098:60807706:C:G	FADS1	0.691505	2.74857	0.00885929	0.764598	61040234
KICH	rs175099:60808245:A:T	FADS1	0.691505	2.74857	0.00885929	0.764598	61040773
KICH	rs175101:60810105:G:A	FADS1	0.691505	2.74857	0.00885929	0.764598	61042633
CESC	rs198453:61464550:C:T	FADS1	-0.187754	-2.63407	0.00891479	0.538151	61697078
KIRC	rs3017602:61206798:A:G:+	FADS1	-0.168452	-2.62554	0.00891522	0.30994	61439326
LGG	rs17185574:61745694:C:T:+	FADS1	0.122146	2.62538	0.00892526	0.293445	61978222
READ	rs61896141:61556039:A:C	FADS1	0.331299	2.69066	0.00893781	0.708293	61788567
BRCA	rs7948378:60967440:A:G	FADS1	0.0988468	2.61864	0.00895325	0.251017	61199968
UVM	rs140209075:62041345:ACCT:A	FADS1	0.327625	2.7095	0.00896699	0.676533	62273873
PAAD	rs4564341:61573540:C:T	FADS1	-0.457124	-2.64697	0.00897161	0.559118	61806068
TGCT	rs174582:61607168:A:G	FADS1	-0.160969	-2.65384	0.00898373	0.588856	61839696
HNSC	rs174566:61592362:A:G	FADS1	-0.129253	-2.62272	0.00899298	0.398418	61824890
HNSC	rs7126310:61699508:G:C	FADS1	0.136224	2.62259	0.00899655	0.398499	61932036
SKCM	rs12361059:60742896:G:A	FADS1	-0.338255	2.67691	0.00905449	0.750676	60975424
MESO	rs145379784:61770303:C:T	FADS1	-0.619961	-2.69356	0.00908202	0.774797	62002831
MESO	rs181973544:61765007:T:C	FADS1	-0.619961	-2.69356	0.00908202	0.774797	61997535
PAAD	rs174548:61571348:C:G:+	FADS1	-0.246765	-2.64098	0.00912448	0.561818	61803876
UVM	rs2905496:60845073:A:G	FADS1	-0.369577	-2.7028	0.00912785	0.678351	61077601
UVM	rs3016176:60848143:T:C	FADS1	-0.369577	-2.7028	0.00912785	0.678351	61080671
KICH	rs175103:60814383:A:G	FADS1	-0.65033	-2.7364	0.00914004	0.76759	61046911
KIRP	rs34812482:61968514:T:C	FADS1	-0.177	-2.62603	0.00914121	0.46052	62201042
KICH	rs12419880:60762600:T:C	FADS1	0.621602	2.73413	0.00919349	0.767805	60995128
PRAD	rs12276967:60813931:C:T:-	FADS1	-0.181582	-2.61494	0.00921113	0.282531	61046459
MESO	rs1675102:61954009:A:G:-	FADS1	0.344117	2.68813	0.00921506	0.776264	62186537
LGG	rs174460:61657110:C:T	FADS1	0.121686	2.61425	0.00921707	0.298317	61889638
UVM	rs12417747:61828394:G:A	FADS1	-0.372447	-2.69911	0.00921727	0.679641	62060922
OV	rs503207:60622870:A:G	FADS1	0.190364	2.62208	0.00922288	0.463318	60855398
OV	rs506822:60623078:G:C	FADS1	0.190364	2.62208	0.00922288	0.463318	60855606
OV	rs649480:60622667:A:G	FADS1	0.190364	2.62208	0.00922288	0.463318	60855195
HNSC	rs1628349:61894482:A:G:+	FADS1	0.219511	2.61267	0.00925809	0.403338	62127010
THYM	rs1792886:61916802:G:A	FADS1	-0.32022	-2.65613	0.00927106	0.598318	62149330
LUSC	rs9513:60701136:C:G	FADS1	0.143059	2.61204	0.00928532	0.409925	60933664
MESO	rs146311197:61637710:CA:C	FADS1	0.575123	2.6845	0.00930504	0.776699	61870238
MESO	rs508768:61639335:A:G	FADS1	0.575123	2.6845	0.00930504	0.776699	61871863
MESO	rs546747:61640009:G:A	FADS1	0.575123	2.6845	0.00930504	0.776699	61872537
KICH	rs112830700:61133980:G:A	FADS1	1.03407	2.72847	0.00932747	0.769228	61366508
COAD	rs1792860:61976621:C:T:-	FADS1	0.411848	2.61892	0.00933668	0.469227	62209149
GBM	rs10736715:61748471:T:G	FADS1	0.418338	2.64005	0.00933718	0.619509	61980999
SARC	rs11230925:61913357:G:T	FADS1	0.148315	2.62073	0.00934876	0.575429	62145885
SARC	rs11230927:61913707:A:G	FADS1	0.148315	2.62073	0.00934876	0.575429	62146235
PRAD	rs2958529:62175804:G:A	FADS1	0.149337	2.60972	0.00935078	0.28474	62408332
LUSC	rs2469887:60704213:C:T	FADS1	0.142738	2.60945	0.00935501	0.411083	60936741
LUSC	rs525574:60703260:A:G	FADS1	0.142738	2.60945	0.00935501	0.411083	60935788
LUSC	rs552940:60702625:G:A	FADS1	0.142738	2.60945	0.00935501	0.411083	60935153
BRCA	rs11230633:60965461:C:T:+	FADS1	-0.0965985	-2.60334	0.00936018	0.257146	61197989
SKCM	rs10792325:61792019:C:T	FADS1	-0.270439	-2.66458	0.00936359	0.753945	62024547
SKCM	rs35380666:61791361:GA:G	FADS1	-0.270439	-2.66458	0.00936359	0.753945	62023889
THCA	rs2023856:60633865:C:T	FADS1	-0.125055	-2.60835	0.00938278	0.248479	60866393
THCA	rs57530995:60634035:GGAA:G	FADS1	-0.125055	-2.60835	0.00938278	0.248479	60866563
READ	rs7943728:61547068:G:A	FADS1	0.33025	2.67188	0.00940299	0.713261	61779596
LGG	rs174458:61656995:C:T	FADS1	0.121433	2.60715	0.00940755	0.30134	61889523
KIRC	rs3018732:61246858:T:C	FADS1	0.192036	2.60625	0.00942601	0.318581	61479386
READ	rs2074417:60697643:C:T	FADS1	-0.29223	-2.67007	0.00944905	0.713664	60930171
READ	rs3794040:60696969:G:A	FADS1	-0.29223	-2.67007	0.00944905	0.713664	60929497
LUSC	rs41360946:60622932:A:C	FADS1	0.242822	2.60443	0.00949097	0.413391	60855460
GBM	rs10897193:61746269:G:T:+	FADS1	-0.483881	-2.63308	0.0095205	0.622145	61978797
PCPG	rs12576538:61776306:G:A	FADS1	-0.196989	-2.62471	0.00954598	0.561185	62008834
CESC	rs11230521:60698732:G:A	FADS1	0.206348	2.61006	0.00954861	0.548783	60931260
READ	rs174621:61630104:G:A	FADS1	0.355316	2.66617	0.00954863	0.715158	61862632
GBM	rs1293035:62246596:G:T:-	FADS1	-0.450713	-2.6318	0.00955463	0.622654	62479124
SKCM	rs61530425:60733083:G:GC	FADS1	-0.430261	-2.65688	0.00956168	0.755386	60965611
KICH	rs4938994:60819393:A:C	FADS1	-0.705586	-2.71771	0.00958756	0.771875	61051921
UVM	rs3016165:60855726:A:G:-	FADS1	0.361718	2.68273	0.0096251	0.685429	61088254
UVM	rs11325853:60857305:AT:A	FADS1	-0.361718	-2.68273	0.0096251	0.685429	61089833
UVM	rs12280956:60848399:T:C	FADS1	-0.361718	-2.68273	0.0096251	0.685429	61080927
UVM	rs12290944:60854841:A:G	FADS1	-0.361718	-2.68273	0.0096251	0.685429	61087369
UVM	rs3016166:60857197:A:G	FADS1	-0.361718	-2.68273	0.0096251	0.685429	61089725
UVM	rs3016167:60857985:A:G	FADS1	-0.361718	-2.68273	0.0096251	0.685429	61090513
UVM	rs3016168:60858295:C:A	FADS1	-0.361718	-2.68273	0.0096251	0.685429	61090823
UVM	rs3019553:60848800:A:G	FADS1	-0.361718	-2.68273	0.0096251	0.685429	61081328
UVM	rs3019566:60858597:C:T	FADS1	-0.361718	-2.68273	0.0096251	0.685429	61091125
UVM	rs3019568:60857033:C:T	FADS1	-0.361718	-2.68273	0.0096251	0.685429	61089561
UVM	rs997387:60857652:C:T	FADS1	-0.361718	-2.68273	0.0096251	0.685429	61090180
KICH	rs61897795:61618169:A:G	FADS1	-0.556407	-2.7157	0.00963682	0.77224	61850697
LUSC	rs630671:60705837:C:T	FADS1	0.142249	2.59902	0.00963967	0.415765	60938365
LUSC	rs11379371:60702412:A:AG	FADS1	0.147098	2.5959	0.0097266	0.417181	60934940
KIRC	rs2943807:61196289:G:A	FADS1	0.166667	2.59493	0.00973768	0.323735	61428817
UCEC	rs3017082:62210163:C:T	FADS1	0.242408	2.616	0.00979407	0.70619	62442691
TGCT	rs720889:61215465:C:T:+	FADS1	0.23432	2.62247	0.00980592	0.601423	61447993
KIRC	rs2943800:61245614:G:T	FADS1	0.19016	2.59232	0.00981104	0.324982	61478142
COAD	rs2845574:61601872:C:T	FADS1	-0.318151	-2.60121	0.00981978	0.477241	61834400
READ	rs10160257:60680360:A:G	FADS1	-0.28979	-2.65442	0.00985513	0.718986	60912888
READ	rs10160395:60680354:G:C	FADS1	-0.28979	-2.65442	0.00985513	0.718986	60912882
READ	rs144220780:60672108:TAAAGGATATTAC:T	FADS1	-0.28979	-2.65442	0.00985513	0.718986	60904636
READ	rs2023853:60697162:G:A	FADS1	-0.28979	-2.65442	0.00985513	0.718986	60929690
READ	rs2023855:60697113:C:T	FADS1	-0.28979	-2.65442	0.00985513	0.718986	60929641
READ	rs2074416:60698054:G:A	FADS1	-0.28979	-2.65442	0.00985513	0.718986	60930582
READ	rs2240045:60670846:C:T	FADS1	-0.28979	-2.65442	0.00985513	0.718986	60903374
READ	rs2868245:60675917:G:A	FADS1	-0.28979	-2.65442	0.00985513	0.718986	60908445
READ	rs4938991:60685340:G:A	FADS1	-0.28979	-2.65442	0.00985513	0.718986	60917868
READ	rs4939478:60687572:G:C	FADS1	-0.28979	-2.65442	0.00985513	0.718986	60920100
READ	rs7113040:60684585:G:C	FADS1	-0.28979	-2.65442	0.00985513	0.718986	60917113
READ	rs7119920:60698465:C:T:-	FADS1	-0.28979	-2.65442	0.00985513	0.718986	60930993
READ	rs72916990:60677374:T:C	FADS1	-0.28979	-2.65442	0.00985513	0.718986	60909902
PRAD	rs77613436:60745247:G:A	FADS1	0.240459	2.59127	0.00985961	0.292435	60977775
LGG	rs2155994:62175493:G:A	FADS1	-0.122845	-2.58786	0.00994343	0.309817	62408021
LUSC	rs7925540:60634222:A:G:+	FADS1	0.150753	2.58693	0.00997979	0.421317	60866750
MESO	rs34812482:61968514:T:C	FADS1	-0.366917	-2.6582	0.00998084	0.782184	62201042
LUSC	rs4938985:60602242:C:T	FADS1	-0.16487	-2.58678	0.00998391	0.421369	60834770
